# Supplementary material for: Dual Role for FHY3 in Light Input to the Clock
Source: Front Plant Sci. 2022 Jun 9;13:862387. doi: 10.3389/fpls.2022.862387 (PMC9218818; doi:10.3389/fpls.2022.862387)
Supplement: Supplementary file 2 [file Data_Sheet_2.xlsx]

## Sheet: Table S1
	White WT
AGI	Phase
At2g32870	5
At2g42200	10
At2g42190	0
At2g42220	2
At2g42280	8
At2g26710	4
At2g26690	22
At2g32990	20
At2g39700	21
At2g42080	7
At2g41970	2
At2g32765	14
At2g32640	17
At2g32660	20
At2g30600	6
At2g30600	6
At2g30520	23
At2g30520	0
At2g45680	15
At2g45560	8
At2g02800	16
At2g02760	9
At2g02710	5
At2g30490	20
At2g19170	13
At2g33830	8
At2g33860	10
At2g35060	0
At2g34960	23
At2g26180	14
At2g44300	17
At2g26170	20
At2g26200	10
At2g40080	12
At2g39920	7
At2g40020	18
At2g39900	8
At2g34690	6
At2g34660	18
At2g30150	17
At2g23670	17
At2g23690	20
At2g19450	10
At2g22980	7
At2g22990	3
At2g23130	1
At2g23000	20
At2g23030	12
At2g44130	5
At2g30930	7
At2g30990	8
At2g37540	12
At2g37770	17
At2g37740	20
At2g37630	15
At2g30860	14
At2g38210	15
At2g23420	19
At2g23620	2
At2g23590	22
At2g32530	20
At2g41430	7
At2g38120	6
At2g41140	18
At2g40970	4
At2g41090	20
At2g41000	18
At2g41010	21
At2g41120	19
At2g34200	10
At2g38400	7
At2g29870	21
At2g34460	21
At2g34420	2
At2g34490	20
At2g39570	8
At2g39400	7
At2g39480	10
At2g39450	21
At2g34510	4
At2g18940	13
At2g18950	14
At2g45850	10
At2g45960	1
At2g45740	13
At2g34610	21
At2g34620	22
At2g26040	4
At2g26080	18
At2g44640	10
At2g44670	18
At2g44740	5
At2g26800	22
At2g26900	8
At2g25930	12
At2g22830	3
At2g22910	16
At2g22870	11
At2g22850	8
At2g22840	8
At2g03020	18
At2g03090	19
At2g46940	20
At2g47010	19
At2g46670	3
At2g46830	23
At2g46735	19
At2g46820	0
At2g46750	8
At2g03310	7
At2g19810	6
At2g29630	12
At2g29650	2
At2g25790	16
At2g25900	4
At2g25840	12
At2g35370	15
At2g29670	4
At2g29720	19
At2g46240	8
At2g14880	12
At1g13430	18
At2g46220	3
At2g23910	16
At2g23840	4
At2g35260	23
At2g35160	22
At2g47890	10
At2g47850	10
At2g06925	8
At2g07050	1
At2g47910	12
At2g31070	19
At2g31160	17
At2g31170	12
At2g47800	17
At2g43250	13
At2g43235	14
At2g43200	4
At2g07140	12
At2g41330	19
At2g38540	20
At2g38790	8
At2g43100	22
At2g41290	21
At2g14660	15
At2g41250	0
At2g32280	14
At2g32290	14
At2g01430	1
At2g01580	2
At2g32400	14
At2g46650	21
At2g46710	4
At2g46640	18
At2g29450	18
At2g29420	16
At2g29260	11
At2g29290	4
At2g29300	3
At2g29310	6
At2g27830	8
At2g27820	17
At2g27610	13
At2g28840	9
At2g28900	10
At2g06850	7
At2g27550	17
At2g02440	19
At2g39010	4
At2g38870	17
At2g28080	15
At2g28110	3
At2g02120	17
At2g28120	3
At2g45050	5
At2g45180	5
At2g02070	9
At2g02100	11
At2g45170	4
At2g37970	22
At2g18700	5
At2g40690	13
At2g18670	6
At2g24190	18
At2g37310	11
At2g24100	3
At2g24160	18
At2g24280	16
At2g24240	5
At2g37450	13
At2g37220	11
At2g37240	20
At2g37300	19
At2g37260	20
At2g37478	7
At2g19570	8
At2g19470	14
At2g19650	19
At2g15090	8
At2g25625	18
At2g25730	12
At2g25680	20
At2g15000	14
At2g15020	20
At2g25620	16
At2g42320	3
At2g01660	15
At2g42400	8
At2g35760	16
At2g18050	6
At1g30230	5
At2g01170	10
At2g01210	13
At2g48080	20
At2g01290	15
At2g01320	11
At2g01150	14
At2g32100	2
At2g40100	17
At2g03420	12
At2g32150	3
At2g27420	19
At2g27360	20
At2g25530	19
At2g25450	8
At2g25510	20
At2g20180	3
At2g28200	20
At2g07505	19
At2g07550	20
At2g28270	4
At2g15830	12
At2g15880	6
At2g15900	9
At2g06170	5
At2g05590	8
At2g05540	5
At2g05630	13
At2g15960	7
At2g15970	8
At2g15890	8
At2g37130	9
At2g37210	15
At2g37050	18
At2g46600	15
At2g46550	6
At2g46490	7
At2g46570	18
At2g20750	22
At2g20870	23
At2g20740	5
At2g16660	8
At2g21040	22
At2g20670	3
At2g06520	23
At2g16710	9
At2g16600	9
At2g22680	4
At2g22570	8
At2g18300	4
At2g18230	16
At2g18245	9
At2g18280	7
At2g14080	7
At2g22590	23
At2g20260	4
At2g20230	6
At2g20380	23
At2g28320	18
At2g42890	6
At2g01940	5
At2g43010	4
At2g43018	5
At2g36790	15
At1g23740	20
At1g23820	12
At1g23790	6
At1g30990	1
At1g30960	14
At1g51400	0
At1g51270	3
At1g62540	18
At1g62560	19
At1g62460	15
At1g62510	23
At1g62630	16
At1g03495	20
At1g03820	19
At1g55490	15
At1g55450	6
At1g55480	18
At1g55545	7
At1g61520	2
At1g24625	10
At1g24440	4
At1g24400	14
At1g27210	6
At1g27150	5
At1g27120	19
At1g27080	19
At1g67360	19
At1g77090	21
At1g77000	6
At1g60590	15
At1g60710	20
At1g23060	5
At1g23205	17
At1g23140	19
At1g23050	3
At1g24100	19
At1g24210	4
At2g17450	7
At2g17340	16
At1g03430	7
At1g03600	5
At1g03610	4
At1g08610	9
At1g08550	9
At2g17840	10
At2g17920	21
At1g62180	18
At1g62050	11
At1g62250	20
At1g22990	6
At1g22850	20
At1g70250	19
At1g70000	20
At1g09890	6
At1g65590	3
At1g09830	16
At1g09750	7
At1g08890	7
At1g08980	9
At1g65560	17
At1g65490	20
At1g08930	7
At1g04640	12
At1g04530	21
At1g04550	19
At1g04620	13
At1g05170	20
At1g09550	19
At1g30820	8
At1g10060	9
At1g09500	17
At1g09575	4
At1g09350	4
At1g09390	3
At1g77210	6
At1g67090	15
At1g10150	2
At1g10200	10
At1g10270	13
At1g27460	7
At1g27290	5
At1g27360	16
At1g27480	13
At1g10370	21
At1g61740	14
At1g43130	6
At1g10210	8
At1g61800	18
At1g11860	15
At2g25080	3
At2g25200	5
At1g11840	21
At1g03220	6
At1g70290	4
At1g70420	6
At1g60270	18
At1g09210	2
At1g78700	7
At1g60140	6
At1g54640	19
At1g54840	16
At1g54820	3
At1g67470	15
At1g60230	14
At1g60190	20
At1g22660	6
At1g22770	7
At1g22640	3
At1g22740	8
At1g22630	15
At1g22650	0
At1g54570	13
At1g65380	12
At1g02270	9
At1g79270	20
At1g78970	12
At1g78995	11
At1g79110	14
At2g27920	12
At2g22400	10
At2g22450	10
At2g03710	14
At2g21185	23
At2g21200	2
At2g21130	12
At2g21220	0
At2g22430	10
At2g22360	15
At2g42690	20
At2g42750	0
At2g42670	8
At2g42870	5
At2g35880	9
At2g36010	13
At2g35840	19
At2g36050	3
At2g35960	15
At2g35920	5
At2g36220	8
At2g36460	11
At2g36470	10
At2g36590	17
At2g36400	6
At2g36390	11
At2g36320	7
At2g36290	20
At2g21880	3
At2g21970	16
At2g21860	15
At2g04530	11
At2g36970	18
At2g37040	20
At2g36835	13
At2g36870	21
At2g36880	19
At2g40300	9
At2g40260	2
At2g04570	20
At2g40400	22
At2g24550	4
At2g24540	21
At2g24610	2
At2g46420	19
At2g46340	22
At2g46450	20
At2g46430	20
At2g21385	16
At2g21380	7
At2g21330	21
At2g21280	18
At2g21430	8
At2g20660	14
At2g21320	22
At2g13510	16
At1g09310	21
At1g26920	4
At1g59990	12
At1g04520	17
At1g09340	18
At1g04400	9
At1g04350	20
At1g04250	22
At2g04690	4
At2g25270	13
At2g04795	20
At2g25250	8
At2g16990	7
At2g16365	16
At2g21660	10
At2g42540	9
At2g42530	9
At2g04030	14
At2g31790	19
At2g31750	21
At2g31800	8
At2g22300	8
At2g28630	5
At2g28690	19
At2g22240	22
At2g17240	13
At2g28720	8
At2g04039	20
At2g40150	21
At2g40130	16
At2g40140	13
At2g03850	0
At2g05070	1
At2g04280	18
At2g04240	8
At2g47180	6
At2g14170	11
At2g38820	4
At2g38840	7
At2g31380	23
At2g31360	8
At2g16500	18
At1g30720	6
At1g10522	10
At1g10480	4
At1g36160	20
At1g05540	18
At1g54040	20
At1g54130	4
At1g65090	1
At1g78570	18
At1g78600	7
At1g78460	6
At1g78480	7
At1g78510	18
At1g03055	18
At1g03130	1
At1g65190	13
At2g05160	10
At2g16070	21
At2g18170	10
At1g40105	2
At2g05380	10
At1g23340	18
At1g24070	18
At1g54510	10
At1g23310	19
At1g23390	4
At1g54460	15
At1g54410	9
At1g79520	20
At1g65790	12
At1g79500	7
At1g59730	19
At1g59725	20
At1g59870	9
At1g59840	14
At1g79440	11
At1g14760	2
At1g64720	2
At1g64780	19
At1g64890	9
At1g64860	21
At1g64770	18
At1g64970	20
At1g14685	9
At1g14890	7
At1g14950	4
At1g13080	22
At1g20950	17
At1g21010	6
At1g10740	23
At1g10750	16
At1g10760	9
At1g13210	9
At1g28600	17
At1g28570	16
At1g75800	8
At1g16400	21
At1g16520	17
At1g16240	5
At1g16290	22
At1g16220	20
At1g75960	6
At1g62780	16
At1g62750	17
At1g62770	9
At1g06570	23
At1g06680	3
At1g06460	8
At1g06470	8
At1g06550	19
At1g14150	14
At1g13930	8
At1g13990	6
At1g15350	4
At1g15220	6
At1g15410	20
At1g15290	22
At1g34210	17
At1g17100	15
At1g17090	16
At1g17050	20
At1g21680	9
At1g21670	9
At1g21600	11
At1g21830	6
At1g21830	6
At1g21730	6
At1g50180	20
At1g50400	19
At1g11260	6
At1g11210	9
At1g47530	20
At1g34760	5
At1g49500	6
At1g72810	18
At1g72910	19
At1g73040	20
At1g64200	0
At1g70830	1
At1g70820	7
At1g70880	11
At1g27630	10
At1g70985	21
At1g68570	18
At1g53870	3
At1g48330	8
At1g68600	17
At1g68560	7
At1g53885	7
At1g53840	6
At1g77870	4
At1g77930	20
At1g74910	5
At1g74950	14
At1g74940	6
At1g78020	16
At1g02920	22
At1g02860	6
At1g02820	18
At1g56170	17
At1g56010	6
At1g59540	10
At1g80170	4
At1g79920	15
At1g80130	22
At1g80180	5
At1g35560	20
At1g35670	0
At1g35612	6
At1g37130	18
At1g64640	8
At1g64500	20
At1g64430	15
At1g64470	5
At1g22590	14
At1g22570	5
At1g22500	6
At1g65890	17
At1g65900	14
At1g65870	21
At1g80750	18
At1g65060	18
At1g80920	5
At1g50450	16
At1g50490	7
At1g16090	15
At1g10650	18
At1g11530	10
At1g30530	19
At1g30455	2
At1g16060	19
At1g15950	23
At1g08230	18
At1g76230	21
At1g76240	3
At1g76150	5
At1g76100	23
At1g15580	3
At1g15510	12
At1g08380	2
At1g18400	6
At1g32700	6
At1g47400	17
At1g18460	1
At1g18330	4
At1g27760	17
At1g50010	7
At1g50020	20
At1g49980	14
At1g33110	20
At1g33050	7
At1g49720	10
At1g49730	3
At1g49740	15
At1g49650	12
At1g49750	15
At1g01070	5
At1g01130	23
At1g01060	22
At1g33055	3
At1g01770	8
At1g63480	14
At1g01820	9
At1g71810	18
At1g14290	3
At1g14280	1
At1g21065	22
At1g21050	2
At1g21130	7
At1g21060	22
At1g18860	4
At1g07700	23
At1g07890	13
At1g07640	15
At1g18810	21
At1g79700	6
At1g35040	22
At1g53070	17
At1g79790	4
At1g44920	15
At1g53090	19
At1g53035	10
At1g05750	10
At1g48460	12
At1g26770	13
At1g26800	6
At1g05900	19
At1g05805	7
At1g20030	7
At1g20070	4
At1g20010	7
At1g20190	4
At1g19970	19
At1g20020	10
At1g12780	6
At1g12845	8
At1g12900	22
At1g32900	21
At1g04770	17
At1g04840	7
At1g19550	19
At1g19660	6
At1g19700	21
At1g19630	17
At1g04820	9
At1g04990	12
At1g75450	2
At1g07570	22
At1g17460	10
At1g07280	9
At1g07450	21
At1g07500	2
At1g07510	18
At1g01320	13
At1g01320	14
At1g01440	12
At1g01390	15
At1g17455	7
At1g17490	17
At1g17360	20
At1g01240	4
At1g12200	17
At1g26560	19
At1g26440	7
At1g53430	12
At1g06080	5
At1g06040	2
At1g06000	18
At1g21440	19
At1g21500	2
At1g21410	20
At1g21920	4
At1g06730	15
At1g06830	23
At1g43650	21
At1g78260	5
At1g78270	6
At1g78290	19
At1g48960	19
At1g49180	7
At1g49000	8
At1g49230	13
At1g78370	22
At1g48030	16
At1g48210	12
At1g48100	20
At1g32470	15
At1g32520	19
At1g32450	4
At1g17665	10
At1g17560	13
At1g19450	21
At1g19310	8
At1g62430	7
At1g53230	13
At1g53280	18
At1g55960	22
At1g55910	19
At1g55870	8
At1g53400	6
At2g47390	12
At2g47310	4
At2g43710	19
At2g43820	4
At2g43590	5
At2g43610	10
At2g43550	11
At2g43520	13
At2g43530	12
At2g43390	20
At2g47240	12
At1g51610	9
At1g51550	5
At1g68360	19
At1g11000	6
At1g10960	16
At1g10900	1
At1g10920	4
At1g72500	1
At1g72410	9
At1g72420	13
At1g68190	3
At1g72340	8
At1g72430	21
At1g69610	19
At1g69730	20
At1g69800	17
At1g69830	8
At1g69890	11
At1g69870	14
At1g72320	14
At1g73920	3
At1g73870	22
At1g69210	11
At1g69260	18
At1g69200	11
At1g69250	12
At1g63950	4
At1g63800	4
At1g70610	19
At1g70520	4
At1g80280	13
At1g80440	5
At1g80480	11
At1g63690	7
At1g68470	17
At1g74310	18
At1g74470	23
At1g74670	5
At1g70700	19
At1g70660	22
At1g71970	3
At1g79910	19
At1g66350	12
At1g66330	21
At1g35430	1
At1g73830	4
At1g73760	9
At1g78120	19
At1g78210	9
At1g73750	4
At1g73655	11
At1g68820	9
At1g68840	2
At1g68830	23
At1g29950	13
At1g68010	18
At1g68110	8
At1g68130	13
At1g67970	9
At1g68050	11
At1g76620	13
At1g76410	4
At1g76590	9
At1g76570	17
At1g71480	22
At1g34380	12
At1g75100	23
At1g75090	10
At1g72770	19
At1g71500	12
At1g76360	4
At1g76790	11
At1g76710	18
At1g76680	16
At1g76800	7
At1g72630	5
At1g68440	20
At1g52230	1
At1g52190	7
At1g52180	2
At1g66240	23
At1g66230	23
At1g72150	6
At1g29700	21
At1g29430	0
At1g29395	7
At1g29670	11
At1g29460	3
At1g29450	3
At1g29510	2
At1g29500	2
At1g71030	4
At1g64400	20
At1g64405	19
At1g60890	11
At1g68990	13
At1g52340	0
At1g55210	19
At1g56430	18
At1g42970	18
At1g27940	17
At1g28050	11
At1g28150	10
At1g27930	6
At1g28080	18
At1g28070	8
At1g35310	19
At1g20440	9
At1g20490	21
At1g21270	5
At1g35290	19
At1g20620	8
At1g12370	19
At1g12330	15
At1g20630	7
At1g43910	18
At1g15690	12
At1g15740	4
At1g15820	1
At1g18940	3
At1g44000	21
At1g02430	19
At1g01500	7
At1g01490	23
At1g01520	21
At1g13810	15
At1g13910	8
At1g02390	20
At1g02340	3
At1g13340	3
At1g17745	18
At1g17700	8
At1g69160	1
At1g13270	11
At1g13440	20
At3g03770	18
At3g03830	3
At3g03840	3
At3g05360	21
At3g01140	15
At3g01120	20
At3g01060	23
At3g07670	12
At3g07630	11
At3g07640	10
At3g07650	11
At3g01540	10
At3g01550	20
At3g01660	13
At3g03630	9
At3g01490	6
At3g01500	16
At3g10250	4
At3g10190	16
At3g10300	8
At3g01310	8
At3g02170	6
At3g11690	3
At3g04790	16
At3g04910	8
At3g11670	21
At3g03310	3
At3g03380	8
At3g03450	21
At3g07350	3
At3g07360	23
At3g09390	12
At3g08940	1
At3g08920	4
At3g08870	17
At3g09440	16
At3g02020	22
At3g01890	12
At3g10410	12
At3g10690	14
At3g10570	19
At3g01440	13
At3g10390	11
At3g10020	6
At3g10150	16
At3g10040	23
At3g10420	22
At3g10520	7
At3g10525	15
At3g06360	3
At3g06470	1
At3g06410	18
At3g05640	6
At3g05600	15
At3g03170	7
At3g03090	14
At3g02060	11
At3g03190	20
At3g07274	8
At3g07080	8
At3g07190	14
At3g04010	4
At3g04650	12
At3g04550	10
At3g11860	5
At3g10770	6
At3g05910	1
At3g05800	10
At3g05750	16
At3g05900	23
At3g05880	10
At3g11900	0
At3g11930	5
At3g09600	22
At3g09600	22
At3g09770	5
At3g09580	6
At3g09650	14
At3g08760	8
At3g08590	18
At3g08730	20
At3g08000	13
At3g02830	17
At3g02870	22
At3g07010	7
At3g06890	18
At3g06750	23
At3g06590	11
At3g06500	7
At3g02380	22
At3g02630	8
At3g02660	14
At3g06080	2
At3g06035	18
At3g06070	4
At3g22420	18
At3g16690	5
At3g17390	16
At3g17640	14
At3g17590	10
At3g15450	6
At3g15355	3
At3g14310	11
At3g17609	20
At3g22800	17
At3g16180	10
At3g16175	21
At3g23330	9
At3g15650	19
At3g15770	4
At3g27770	4
At3g27690	0
At3g27750	17
At3g15620	11
At3g15630	9
At3g15840	9
At3g17998	7
At3g13980	3
At3g17860	2
At3g17800	21
At3g21670	20
At3g21560	19
At3g17840	18
At3g17790	17
At3g18050	7
At3g18080	7
At3g24560	11
At3g23570	21
At3g23605	5
At3g14595	5
At3g26085	16
At3g14620	14
At3g16250	13
At3g16240	5
At3g21190	18
At3g19480	17
At3g19450	19
At3g19370	18
At3g20865	18
At3g20810	12
At3g20800	12
At3g20780	9
At3g19850	6
At3g21760	14
At3g21750	15
At3g19930	8
At3g17040	22
At3g23280	11
At3g23170	13
At3g23210	20
At3g16920	10
At3g17100	5
At3g17020	10
At3g16910	15
At3g17130	19
At3g12920	21
At3g13040	23
At3g12960	0
At3g26740	9
At3g25190	8
At3g18750	19
At3g27050	21
At3g26960	20
At3g26950	16
At3g23080	2
At3g18680	10
At3g18780	11
At3g29200	17
At3g29240	20
At3g27400	18
At3g18510	13
At3g18440	8
At3g12710	6
At3g12800	14
At3g20300	6
At3g16800	4
At3g25790	19
At3g25760	12
At3g26280	4
At3g26290	4
At3g26580	8
At3g24760	15
At3g24750	20
At1g66480	19
At3g10840	15
At3g03290	16
At3g16330	20
At1g69040	8
At1g29440	1
At1g49620	13
At1g80960	4
At1g80850	17
At1g53770	5
At1g31320	16
At1g14820	13
At1g75470	15
At2g24650	17
At1g62010	11
At1g27060	18
At1g24620	19
At2g07671	20
At3g26590	16
At3g26520	5
At3g26570	20
At3g15570	6
At3g14440	4
At3g28030	2
At3g15030	11
At3g22060	21
At3g21890	20
At3g24190	19
At3g24170	22
At3g14940	19
At3g13130	19
At3g23810	18
At3g23760	13
At3g24360	15
At3g27210	10
At3g20230	9
At3g20040	16
At3g19680	4
At3g28180	4
At3g19720	22
At3g19720	22
At3g28640	9
At3g19160	18
At3g19100	13
At3g13470	16
At3g21090	3
At3g23290	18
At3g30720	17
At3g22460	5
At3g22550	18
At3g22540	20
At3g29590	20
At3g18980	23
At3g21870	18
At3g19000	16
At3g23920	20
At3g15140	13
At3g22890	20
At3g22968	8
At3g22190	12
At3g22180	7
At3g21390	19
At3g20960	5
At3g22210	13
At3g13740	5
At3g13750	7
At3g13700	8
At3g13682	6
At3g22231	21
At3g27170	20
At3g29320	7
At3g29370	5
At2g34070	20
At2g34090	8
At3g30280	20
At3g52340	21
At3g52180	11
At3g52360	19
At3g52370	20
At3g18870	13
At3g19970	19
At3g24460	18
At3g22250	21
At3g28270	17
At3g14770	20
At3g14840	13
At1g33260	19
At1g66150	4
At1g66130	0
At1g31580	17
At1g31550	16
At1g32540	6
At1g75180	1
At1g75270	17
At3g11110	22
At3g10985	9
At3g06160	11
At1g66840	17
At1g72030	18
At1g66760	4
At1g55020	21
At1g69490	0
At1g69530	5
At1g69480	0
At1g69440	17
At3g12530	9
At3g12300	4
At3g12320	0
At3g11230	15
At3g12580	21
At1g56190	16
At1g56280	6
At1g56220	7
At1g56300	8
At1g30110	21
At1g51700	20
At3g08510	8
At1g55120	5
At1g55110	15
At1g48660	1
At1g13600	3
At1g16880	14
At1g13700	5
At1g13650	23
At1g20693	7
At1g20830	14
At1g18060	22
At1g18150	8
At1g18100	5
At1g07040	8
At1g07050	10
At1g07180	21
At1g07010	20
At1g07110	13
At1g58290	23
At1g29910	2
At1g33970	7
At1g22070	9
At1g22370	9
At1g12730	7
At1g12710	10
At1g66980	7
At1g17970	4
At1g17990	1
At1g67070	17
At2g40460	21
At2g40480	18
At1g67050	6
At2g33530	20
At2g33520	1
At2g33440	12
At2g40630	6
At2g40490	3
At2g40610	4
At2g33570	18
At2g33470	4
At1g19930	16
At4g10250	21
At4g10270	23
At4g10150	2
At2g33380	17
At2g33250	20
At1g19670	19
At1g19920	17
At1g18620	2
At1g18590	21
At1g18610	16
At1g16720	23
At1g16730	23
At1g31970	15
At1g25510	16
At4g00300	4
At4g00050	19
At4g00370	16
At4g00570	16
At4g00520	16
At4g00490	15
At4g00430	20
At4g00450	9
At4g00950	8
At4g00900	16
At4g01070	18
At4g01350	21
At4g01330	5
At4g01130	10
At4g01080	17
At4g01030	12
At4g01550	7
At4g01430	7
At4g02190	22
At4g02130	9
At4g02420	20
At4g02400	15
At4g02710	16
At4g02690	1
At4g02630	18
At4g02370	8
At4g02990	11
At4g02970	22
At4g02940	17
At4g02770	2
At4g02850	0
At4g02750	12
At4g03060	20
At4g03140	2
At4g03400	4
At4g03510	6
At4g03520	10
At4g03550	10
At4g03990	21
At4g03960	17
At4g04480	19
At4g04410	3
At4g04340	6
At4g04330	8
At4g04180	2
At4g04850	22
At4g04880	14
At4g04750	19
At4g04630	7
At4g04610	19
At4g05180	2
At4g05330	8
At4g05150	7
At4g07580	18
At4g07820	10
At4g08290	2
At4g08620	20
At4g08590	23
At4g09350	18
At4g09020	10
At4g08870	21
At4g09820	21
At4g09620	14
At4g10120	17
At4g09760	5
At4g10390	18
At1g42605	18
At4g10340	3
At4g10910	5
At4g11360	8
At4g11350	21
At4g11190	23
At4g11550	20
At4g11640	17
At4g11570	21
At4g12030	19
At4g12070	7
At4g12080	5
At4g12000	18
At4g12310	12
At4g12280	12
At4g12440	21
At4g13070	14
At4g13030	7
At4g12800	1
At4g12830	14
At4g12750	10
At4g13250	10
At4g13195	17
At4g12980	0
At4g17880	18
At4g17840	20
At4g13830	3
At4g13770	22
At4g18390	9
At4g18240	11
At4g18210	22
At4g18530	7
At4g18520	8
At4g18810	18
At4g18750	14
At4g18630	22
At4g18930	6
At4g18880	7
At4g19410	9
At4g19450	16
At4g19460	23
At4g19170	1
At4g19120	8
At4g19820	2
At4g20270	16
At4g20170	20
At4g20030	12
At4g20050	19
At4g20780	10
At4g21210	16
At4g21510	5
At4g21410	19
At4g21940	17
At4g21903	15
At4g21990	17
At4g22690	6
At4g22540	7
At4g22570	20
At4g22200	20
At4g22890	21
At4g23060	5
At4g22870	20
At4g23510	22
At4g23300	2
At4g23290	0
At4g23260	17
At4g23496	22
At4g23400	4
At4g23670	22
At4g23820	6
At4g24175	13
At4g23920	7
At4g24010	17
At4g23990	20
At4g24120	18
At4g24340	14
At4g24380	20
At4g24220	8
At4g24480	5
At4g24350	12
At4g24700	20
At4g24930	15
At4g24810	11
At4g24520	8
At4g25260	9
At4g25220	21
At4g25050	3
At4g25020	19
At4g25090	21
At4g24960	17
At4g25640	19
At4g25434	5
At4g25480	7
At4g25170	8
At4g25300	20
At4g25270	12
At4g26040	20
At4g25990	10
At4g25830	17
At4g25700	17
At4g26370	8
At4g26080	11
At4g26130	8
At4g26590	17
At4g26670	9
At4g26660	9
At4g26540	5
At4g26555	8
At4g26530	8
At4g26510	7
At4g26860	20
At4g26790	20
At4g27030	19
At4g26850	19
At4g27320	4
At4g27260	3
At4g27620	11
At4g27710	1
At4g27560	16
At4g27520	17
At4g27450	4
At4g27410	2
At4g27440	7
At4g27657	17
At4g28090	9
At4g28040	3
At4g27940	20
At4g28250	22
At4g28290	20
At4g28720	2
At4g28710	10
At4g28660	16
At4g28680	19
At4g28550	17
At4g28750	1
At4g28780	14
At4g29190	5
At4g29910	8
At4g29890	7
At4g29840	12
At4g29700	15
At4g29510	9
At4g30270	6
At4g29960	5
At4g30470	20
At4g30650	9
At4g30410	6
At4g30530	20
At4g30810	21
At4g30690	7
At4g30710	7
At4g30660	8
At4g30940	5
At4g31050	9
At4g31040	8
At4g31310	18
At4g31390	15
At4g31805	7
At4g31730	3
At4g31870	21
At4g31820	10
At4g31800	14
At4g32320	14
At4g32190	21
At4g32280	4
At4g32340	10
At4g32920	17
At4g32890	5
At4g32710	16
At4g32770	20
At4g33010	17
At4g33040	16
At4g33300	8
At4g33140	15
At4g33220	4
At4g33110	22
At4g33700	13
At4g33470	14
At4g33510	12
At4g33420	5
At4g33490	8
At4g33980	10
At4g33960	10
At4g33670	8
At4g33666	23
At4g33985	11
At4g34250	4
At4g34090	16
At4g34138	10
At4g34760	4
At4g34610	22
At4g34600	8
At4g34350	23
At4g34630	18
At4g34990	16
At4g34970	5
At4g34950	11
At4g34830	13
At4g35250	22
At4g35370	19
At4g35190	21
At4g35050	13
At4g35090	19
At4g35120	4
At4g35290	13
At4g35320	19
At4g35750	9
At4g35770	5
At4g35760	13
At4g35710	18
At4g35440	9
At4g35480	7
At4g35470	6
At4g35550	17
At4g36040	4
At4g35860	4
At4g37320	17
At4g36360	20
At4g36180	14
At4g37880	5
At4g37300	8
At4g37295	17
At4g37550	23
At4g37760	21
At4g38230	20
At4g37930	22
At4g38520	14
At4g38550	9
At4g38840	23
At4g38850	2
At4g38860	3
At4g38620	17
At4g38580	9
At4g38690	3
At4g38670	2
At4g39235	20
At4g39320	20
At4g39330	17
At4g39190	15
At4g38970	20
At4g39090	8
At4g38960	23
At4g38950	20
At4g39510	23
At4g39620	11
At4g39530	12
At4g39210	18
At4g39800	18
At4g39710	15
At4g39980	10
At3g42670	14
At3g43020	20
At3g42860	9
At3g42800	5
At3g43110	1
At3g43670	8
At3g44300	21
At3g44450	21
At3g44630	18
At3g44610	22
At3g44970	20
At3g45140	14
At3g46000	9
At3g45780	5
At3g46110	1
At3g46900	20
At3g46740	10
At3g46530	14
At3g46670	15
At3g46630	5
At3g46640	11
At3g46970	9
At3g47160	8
At3g47380	8
At3g47700	2
At3g47470	1
At3g47500	3
At3g47530	8
At3g47340	5
At3g47420	22
At3g47295	23
At3g47430	17
At3g48030	18
At3g47860	11
At3g47800	7
At3g47960	16
At3g48100	5
At3g48520	1
At3g48360	11
At3g48460	19
At3g48500	8
At3g48570	17
At3g48530	7
At3g48700	22
At3g49050	18
At3g49740	16
At3g49760	3
At3g50685	21
At3g50760	17
At3g50700	8
At3g50500	9
At3g50920	15
At3g51290	7
At3g50980	3
At3g50830	3
At3g50820	3
At3g51240	20
At3g51960	4
At3g51660	7
At3g51750	20
At3g51550	7
At3g51610	7
At3g52430	18
At3g52550	16
At3g52060	6
At3g52155	12
At3g51920	23
At3g52070	6
At3g52950	17
At3g52740	20
At3g52840	5
At3g53220	13
At3g53260	21
At3g53190	15
At3g53250	8
At3g53130	13
At3g53420	0
At3g53460	10
At3g53668	6
At3g54090	12
At3g53990	7
At3g53800	8
At3g53960	14
At3g54360	5
At3g54220	20
At3g54500	1
At3g54870	18
At3g54660	23
At3g54680	18
At3g54720	2
At3g55120	20
At3g55110	18
At3g54900	1
At3g54890	2
At3g54990	16
At3g55450	11
At3g55960	22
At3g55950	22
At3g55800	18
At3g55630	14
At3g55640	17
At3g55820	2
At3g55710	14
At3g56090	13
At3g56270	16
At3g56330	9
At3g56290	19
At3g56260	18
At3g56200	18
At3g56080	23
At3g56400	21
At3g56990	18
At3g57040	1
At3g56940	23
At3g57020	22
At3g57360	12
At3g57430	10
At3g57860	3
At3g57630	17
At3g58070	15
At3g58120	6
At3g58300	18
At3g58680	10
At3g58750	6
At3g58520	10
At3g58990	20
At3g59400	22
At3g59100	17
At3g59060	1
At3g59350	10
At3g60160	18
At3g60080	22
At3g59940	5
At3g60380	10
At3g60320	6
At3g60340	6
At3g60290	4
At3g60420	13
At3g60590	5
At3g60750	14
At3g60530	7
At3g61380	18
At3g61210	4
At3g61160	9
At3g61060	7
At3g61470	2
At3g61430	2
At3g61580	5
At3g61180	4
At3g61220	19
At3g61260	6
At3g62020	13
At3g61920	13
At3g61820	7
At3g61780	10
At3g61890	21
At3g62660	7
At3g62550	8
At3g62410	13
At3g62690	11
At3g62630	8
At3g63440	20
At3g63210	8
At3g63160	12
At5g01210	8
At5g01200	11
At5g01260	17
At5g01410	17
At5g01340	19
At5g01390	4
At5g01520	2
At5g01530	3
At5g02010	5
At5g01890	17
At5g01750	6
At5g01850	17
At5g01820	23
At5g01810	20
At5g01780	15
At5g02470	9
At5g02100	6
At5g02160	7
At5g02030	14
At5g02120	21
At5g02230	20
At5g02190	5
At5g02180	2
At5g02150	7
At5g02270	19
At5g02760	4
At5g02540	3
At5g02280	0
At5g02860	9
At5g02830	17
At5g03150	4
At5g03140	20
At5g03050	7
At5g02840	1
At5g02810	5
At5g03190	16
At5g03520	1
At5g03570	9
At5g03350	0
At5g03180	5
At5g03230	4
At5g03120	5
At5g03555	20
At5g03730	11
At5g03600	4
At5g03470	6
At5g03760	21
At5g04520	7
At5g03840	19
At5g03905	14
At5g04490	0
At5g05160	18
At5g05090	5
At5g05270	20
At5g05560	13
At5g05320	11
At5g05690	4
At5g05890	7
At5g05840	4
At5g05790	22
At5g05740	16
At5g06480	5
At5g06210	7
At5g06790	16
At5g06530	22
At5g06870	4
At5g06980	1
At5g06690	9
At5g07460	19
At5g07240	20
At5g07710	17
At5g08070	11
At5g08000	12
At5g08030	0
At5g07990	20
At5g07840	8
At5g07950	9
At5g07860	12
At5g08640	20
At5g08520	8
At5g08260	12
At5g09930	22
At5g09870	17
At5g09820	14
At5g09590	20
At5g09990	1
At5g10290	17
At5g10250	0
At5g10190	10
At5g10040	23
At5g10460	14
At5g10470	17
At5g10480	18
At5g11260	17
At5g11250	12
At5g11150	11
At5g10860	9
At5g11580	8
At5g11610	7
At5g11590	16
At5g11420	4
At5g11740	8
At5g12010	16
At5g11930	20
At5g11670	10
At5g11650	21
At5g12050	3
At5g12170	15
At5g12170	15
At5g12110	20
At5g12860	18
At5g12940	6
At5g12950	6
At5g12930	8
At5g13770	22
At5g13650	16
At5g13730	12
At5g13630	0
At5g13930	20
At5g14550	11
At5g14270	11
At5g14370	15
At5g15240	9
At5g15160	5
At5g14700	19
At5g14530	8
At5g16400	1
At5g16380	9
At5g16420	12
At5g16340	2
At5g15230	10
At5g17300	22
At5g17220	20
At5g16660	7
At5g17670	23
At5g17170	14
At5g17760	14
At5g17870	13
At5g17860	17
At5g17780	19
At5g17700	15
At5g18240	11
At5g18130	7
At5g18290	21
At5g17990	19
At5g18040	16
At5g18060	4
At5g18450	0
At5g18670	21
At5g18680	9
At5g18640	7
At5g18600	5
At5g18525	9
At5g19090	10
At5g22300	18
At5g19220	23
At5g19120	6
At5g19140	5
At5g19260	20
At5g19240	21
At5g22790	14
At5g22550	4
At5g23060	21
At5g23130	5
At5g23050	14
At5g23020	14
At5g22920	6
At5g23240	10
At5g23230	8
At5g23550	11
At5g23310	14
At5g23760	19
At5g23870	7
At5g23660	12
At5g23730	22
At5g24330	11
At5g24150	17
At5g24120	23
At5g24000	13
At5g24380	19
At5g24530	1
At5g24660	16
At5g24490	7
At5g24470	8
At5g24420	21
At5g35735	9
At5g35460	1
At5g35970	23
At5g37110	23
At5g36910	3
At5g37150	16
At5g37590	14
At5g37550	19
At5g37300	18
At5g37290	16
At5g37360	23
At5g37260	15
At5g37780	9
At5g38290	10
At5g38800	5
At5g39080	2
At5g38980	16
At5g39210	12
At5g39410	12
At5g39830	12
At5g39660	23
At5g40390	21
At5g40380	19
At5g40170	7
At5g39860	3
At5g40450	7
At5g40500	4
At5g40740	6
At5g41070	19
At5g40870	10
At5g41350	9
At5g41460	16
At5g41050	16
At5g41940	6
At5g41920	13
At5g41900	18
At5g41650	13
At5g42290	3
At5g42100	19
At5g42070	22
At5g42090	8
At5g42170	15
At5g42440	8
At5g42420	9
At5g42240	10
At5g42800	21
At5g42760	18
At5g42990	20
At5g42920	10
At5g42900	10
At5g42810	22
At5g43180	7
At5g43150	23
At5g43440	7
At5g43850	20
At5g43840	2
At5g43770	1
At5g43710	6
At5g44020	5
At5g44050	22
At5g44010	9
At5g44260	4
[truncated: 440 more rows]

## Sheet: Table S2
	Red WT
AGI	Phase
At2g32860	20
At2g42190	22
At2g42110	5
At2g42220	4
At2g42250	12
At2g39690	23
At2g26760	3
At2g26710	10
At2g26640	8
At2g33020	8
At2g33050	16
At2g39700	0
At2g42090	9
At2g41970	0
At2g30690	7
At2g30680	8
At2g30670	6
At2g30650	23
At2g30790	7
At2g30780	22
At2g30750	17
At2g32765	20
At2g32180	17
At2g32780	9
At2g32800	16
At2g32640	22
At2g32680	7
At2g32690	20
At2g45490	3
At2g30560	9
At2g30600	8
At2g30600	8
At2g30520	1
At2g30520	0
At2g45690	5
At2g45600	14
At2g19120	19
At2g02820	20
At2g02730	23
At2g02740	7
At2g02850	23
At2g30590	7
At2g33735	22
At2g33830	13
At2g33730	20
At2g33880	9
At2g33860	19
At2g19050	12
At2g19200	10
At2g26260	7
At2g26350	9
At2g34860	21
At2g34850	23
At2g34830	23
At2g35040	7
At2g35030	8
At2g35000	3
At2g34990	17
At2g34980	4
At2g34790	0
At2g34920	11
At2g34780	18
At2g26180	5
At2g26210	18
At2g26240	19
At1g76170	18
At2g44500	5
At2g44450	0
At2g44440	7
At2g44430	21
At2g44380	2
At2g44370	6
At2g44300	21
At2g26190	8
At2g26200	18
At2g26330	7
At2g26300	19
At2g26290	0
At2g44510	19
At2g40080	17
At2g39920	9
At2g39900	8
At2g39880	10
At2g40050	10
At2g40030	9
At2g44230	8
At2g39870	7
At2g39980	2
At1g64760	9
At2g19380	1
At2g19330	8
At2g34770	7
At2g34670	8
At2g30210	0
At2g30080	20
At2g30140	19
At2g30150	21
At2g23760	11
At2g23670	0
At2g23770	6
At2g19390	8
At2g19450	15
At2g19460	6
At2g02540	7
At2g02550	8
At2g23150	12
At2g22980	16
At2g22970	21
At2g23120	6
At2g23130	4
At2g23080	7
At2g30120	19
At2g30170	0
At2g30250	6
At2g02680	7
At2g02510	7
At2g44130	13
At2g44190	4
At2g44080	2
At2g44010	3
At2g43880	22
At2g30920	22
At2g30930	9
At2g30980	8
At2g30820	5
At2g31020	0
At2g31010	8
At2g31010	12
At2g30990	9
At2g30960	21
At2g30940	3
At2g30890	6
At2g44110	1
At2g44090	8
At2g37580	15
At2g37560	22
At2g37585	8
At2g37740	15
At2g37630	17
At2g30860	16
At2g23470	10
At2g38240	16
At2g38160	2
At2g38130	3
At2g38090	6
At2g23620	18
At2g23530	22
At2g32590	5
At2g32530	23
At2g14750	16
At1g27800	12
At2g41430	10
At2g41500	9
At2g41480	8
At2g38180	8
At2g38080	0
At2g38170	18
At2g38185	9
At2g38300	0
At2g40970	9
At2g41000	22
At2g41010	4
At2g41080	19
At2g41110	4
At2g41120	23
At2g32480	18
At2g38380	0
At2g38500	22
At2g34200	14
At2g34357	19
At2g34330	8
At2g38465	13
At2g38450	18
At2g38460	7
At2g38330	20
At2g39300	13
At2g39320	9
At2g39160	9
At2g39220	17
At2g39250	7
At2g34190	23
At2g34460	0
At2g34340	22
At2g34400	17
At2g39200	7
At2g39330	16
At2g39310	16
At2g39280	21
At2g39400	9
At2g39470	23
At2g39430	2
At2g39380	0
At2g39370	7
At2g39590	11
At2g39540	4
At2g39530	6
At2g39510	4
At2g18840	18
At2g18820	8
At2g18980	2
At2g18960	18
At2g45930	20
At2g45740	17
At2g45750	2
At2g45890	8
At2g45910	8
At2g45920	5
At2g34585	7
At2g34620	1
At2g26070	4
At2g26080	0
At2g44690	2
At2g44745	8
At2g44810	13
At2g44590	10
At2g44740	8
At2g44710	19
At2g29940	18
At2g26800	1
At2g26950	8
At2g26810	19
At2g26850	8
At2g26110	9
At2g26150	7
At2g25930	16
At2g26000	21
At2g30020	20
At2g30040	7
At2g22830	9
At2g22810	8
At2g22920	23
At2g44900	7
At2g44850	15
At2g29995	6
At2g22870	18
At2g22880	23
At2g22860	17
At2g22840	9
At2g02960	5
At2g28960	1
At2g29060	19
At2g29050	5
At2g03090	18
At2g46940	0
At2g47060	8
At2g02930	15
At2g02950	7
At2g46730	4
At2g46960	10
At2g03280	5
At2g03130	8
At2g46670	8
At2g46830	1
At2g46800	21
At2g46735	22
At2g46820	4
At2g46780	7
At2g46760	8
At2g46750	8
At2g46740	23
At2g03310	12
At2g19750	19
At2g19860	20
At2g19680	21
At2g19810	14
At2g19800	6
At2g19900	9
At2g19670	6
At2g19710	7
At2g29650	4
At2g29740	20
At2g29760	18
At2g29800	21
At2g25830	20
At2g25920	8
At2g25735	13
At2g25880	4
At2g25800	9
At2g25810	2
At2g35585	6
At2g35600	4
At2g35470	8
At2g35530	21
At2g35540	18
At2g35590	10
At2g35360	23
At1g32380	22
At2g35390	22
At2g35430	21
At2g35450	21
At2g35460	9
At2g35480	8
At2g14860	5
At2g46310	10
At2g46050	18
At2g46110	19
At2g46210	6
At2g46225	6
At2g46240	9
At2g46250	21
At1g13430	23
At2g46140	2
At2g23910	17
At2g23945	7
At2g23890	20
At2g23840	7
At2g24080	7
At2g23960	18
At2g23950	7
At2g23900	0
At2g35270	3
At2g35075	23
At2g35110	8
At2g35230	10
At2g16850	22
At2g16890	23
At2g16880	21
At2g35120	2
At2g47880	9
At2g47890	18
At2g47940	1
At2g47920	23
At2g47860	21
At2g47820	9
At2g06925	11
At2g07070	7
At2g07050	6
At2g07030	18
At2g35190	4
At2g47950	18
At2g31110	6
At2g31180	15
At2g47750	3
At2g47840	9
At2g22760	21
At2g43320	0
At2g43270	9
At2g43180	19
At2g07190	6
At2g41330	21
At2g38530	10
At2g38720	21
At2g38730	10
At2g38620	1
At2g41280	17
At2g41290	0
At2g32310	8
At2g31580	20
At2g14580	4
At2g41310	22
At2g41370	8
At2g41420	7
At2g41220	23
At2g41250	1
At2g32430	19
At2g32250	19
At2g32280	21
At2g32300	0
At2g01400	7
At2g01610	11
At2g01470	21
At2g01580	22
At2g32270	1
At2g32440	8
At2g32380	22
At2g32410	21
At2g01530	2
At2g01590	21
At2g01600	8
At2g46650	16
At2g27080	22
At2g27140	8
At2g26960	7
At2g29450	20
At2g29570	3
At2g29420	18
At2g29500	17
At2g29320	15
At2g29490	21
At2g29180	20
At2g29310	9
At2g29330	4
At2g29370	8
At2g29510	8
At2g29340	15
At2g27600	6
At2g27830	14
At2g27840	6
At2g27660	1
At2g27690	19
At2g27740	0
At2g27800	20
At2g29580	9
At2g29400	16
At2g28840	15
At2g28910	16
At2g28900	11
At2g06850	8
At2g27730	21
At2g39120	18
At2g39040	5
At2g38970	6
At2g02470	20
At2g02440	11
At2g02410	2
At2g38860	17
At2g28080	18
At2g28170	23
At2g28110	22
At2g12290	18
At2g39030	16
At2g02120	15
At2g28085	12
At2g44980	8
At2g02070	9
At2g45170	7
At2g40720	22
At2g37980	5
At2g37970	0
At2g37975	7
At2g37880	21
At2g37780	9
At2g38060	5
At2g18650	7
At2g18780	11
At2g40650	19
At2g40640	20
At2g40780	0
At2g40790	18
At2g40800	0
At2g07727	18
At2g07725	16
At2g07724	10
At2g07734	11
At2g07738	4
At2g07739	16
At2g07680	4
At2g06005	7
At2g06000	18
At2g18670	14
At2g24190	1
At2g07670	9
At2g07699	17
At2g37390	23
At2g37330	7
At2g37320	18
At2g24150	8
At2g24100	5
At2g24200	17
At2g24170	2
At2g24120	12
At2g24255	9
At2g24240	11
At2g37410	17
At2g37400	16
At2g37240	0
At2g37300	23
At2g37280	1
At2g37478	12
At2g18500	4
At2g18530	19
At2g19490	21
At2g19480	17
At2g19620	4
At2g19560	23
At2g18520	20
At2g18510	9
At2g18580	8
At2g18590	11
At2g18480	14
At2g15090	11
At3g31920	7
At4g00270	19
At2g25650	20
At2g25565	7
At2g25580	22
At2g25730	18
At2g25680	23
At2g01735	23
At2g25620	19
At2g42320	7
At2g42480	6
At2g42450	14
At2g42380	6
At2g01630	8
At2g01670	17
At2g01620	19
At2g01810	7
At2g42430	6
At2g42370	19
At2g42360	8
At2g42350	1
At2g35740	8
At2g35770	22
At2g35690	7
At2g35710	8
At2g14540	21
At2g35650	9
At2g35760	3
At2g18050	15
At2g18080	17
At2g18090	7
At2g18010	8
At2g35733	19
At2g35790	8
At2g35730	19
At2g01170	10
At2g48030	7
At2g48090	2
At2g01290	20
At2g01190	9
At2g01300	10
At2g32220	9
At2g31960	18
At2g31990	21
At2g32100	5
At2g40110	19
At2g03390	22
At2g03470	10
At2g03550	16
At2g24310	8
At2g24430	7
At2g24400	22
At2g32190	17
At2g27470	19
At2g25470	8
At2g13820	2
At2g27510	22
At2g27500	17
At2g27410	8
At2g27370	5
At2g27380	7
At2g27390	6
At2g27310	10
At2g25520	19
At2g25430	8
At2g25420	22
At2g14380	10
At2g20142	7
At2g20020	18
At2g20110	11
At2g20160	7
At2g19970	2
At2g19990	7
At2g20180	8
At2g20100	21
At2g05620	1
At2g05520	16
At2g28305	5
At2g15880	10
At2g06230	6
At2g06170	7
At2g06190	20
At2g06040	9
At2g15930	18
At2g15750	9
At2g15480	20
At2g15970	10
At2g15760	19
At2g15890	11
At2g46480	8
At2g15620	21
At2g15690	8
At2g37080	2
At2g46510	15
At2g46490	8
At2g46620	18
At2g46570	22
At2g20750	2
At2g20870	9
At2g20960	9
At2g21045	2
At2g20980	9
At1g31885	6
At2g20950	15
At2g20710	20
At2g20720	0
At2g20780	10
At2g16650	20
At2g16640	18
At2g16630	4
At2g16750	0
At2g20900	9
At2g16670	13
At2g06510	21
At2g01024	9
At2g13350	17
At2g13290	19
At2g16720	16
At2g16710	11
At2g22620	2
At2g22610	6
At2g18300	8
At2g18360	2
At2g18290	7
At2g18370	3
At2g18350	9
At2g18410	21
At2g18420	0
At2g18200	21
At2g18210	15
At2g20400	19
At2g20210	10
At2g20310	10
At2g20340	13
At2g13940	9
At2g14080	8
At2g22690	8
At2g20380	15
At2g28460	22
At2g28330	9
At2g28410	21
At2g28350	19
At2g28360	8
At2g42920	17
At2g20420	20
At2g28380	7
At2g01960	9
At2g01940	10
At2g43010	9
At2g43018	10
At2g07705	20
At2g07696	17
At2g07719	8
At2g07718	17
At2g07715	12
At2g07707	15
At2g07698	16
At2g07695	8
At1g05055	8
At1g05000	0
At2g36690	8
At2g36680	8
At2g36630	20
At1g05070	8
At1g23800	6
At1g23560	22
At1g23750	1
At1g23740	0
At1g23480	6
At1g23460	22
At1g23720	5
At1g30900	2
At1g31060	0
At1g31040	18
At1g31030	8
At1g30990	0
At1g30960	7
At1g51200	13
At1g51400	4
At1g51380	20
At1g51360	18
At1g23830	22
At1g30970	8
At1g55440	5
At1g62640	6
At1g62570	22
At1g62510	7
At1g62630	18
At1g31070	19
At1g30870	2
At1g30880	19
At1g03990	9
At1g04020	22
At1g03880	4
At1g03905	23
At1g03960	9
At1g03750	23
At1g03770	19
At1g03780	5
At1g03830	20
At1g55450	6
At1g55480	0
At1g55580	8
At1g55510	9
At1g61500	8
At1g52000	17
At1g52100	14
At1g52070	1
At1g52060	0
At1g24530	8
At1g24520	21
At1g24430	5
At1g24470	9
At1g26970	23
At1g67410	5
At1g67330	2
At1g27120	3
At1g60460	7
At1g76930	12
At1g77000	12
At1g76920	20
At1g77060	9
At1g77020	21
At1g77010	19
At1g76940	18
At1g60470	19
At1g61130	22
At1g61160	11
At1g60590	23
At1g60730	20
At1g60530	3
At1g60810	21
At1g60770	7
At1g61100	6
At2g17300	20
At2g17270	18
At1g23205	0
At1g23100	23
At1g23050	12
At1g61180	18
At1g61170	23
At1g11180	18
At1g61210	19
At1g24100	17
At1g24260	8
At1g24180	4
At1g24210	13
At1g24120	8
At1g24310	23
At1g24290	8
At1g24190	8
At2g17340	22
At2g17350	21
At1g03740	9
At1g03440	5
At1g03550	3
At1g03660	3
At1g03687	22
At1g03445	8
At1g03540	8
At1g03560	19
At2g17900	3
At1g08750	7
At1g08600	8
At1g08560	2
At1g08730	6
At1g08710	20
At2g17870	20
At2g17830	8
At1g08810	7
At1g08720	17
At1g22880	6
At1g22890	14
At1g22930	23
At1g23030	7
At1g61420	15
At1g61450	8
At1g61480	10
At1g61370	8
At1g61400	17
At1g61490	18
At1g70070	9
At1g62300	7
At1g62180	0
At1g62260	21
At1g62250	23
At1g62210	9
At1g62150	4
At1g22850	22
At1g22960	18
At1g23000	6
At1g70080	23
At1g70110	20
At1g70170	21
At1g09820	19
At1g09740	7
At1g70200	8
At1g70210	7
At1g70230	1
At1g70000	23
At1g70060	8
At1g65570	11
At1g65510	9
At1g09830	20
At1g09815	0
At1g09750	9
At1g08890	17
At1g09130	20
At1g65480	19
At1g65560	19
At1g65470	4
At1g08930	8
At2g17660	23
At1g04560	8
At1g04530	1
At1g04660	11
At1g04650	20
At1g04700	21
At1g04730	7
At1g04610	8
At1g04620	18
At2g17730	12
At1g05230	7
At1g05210	1
At1g05340	8
At1g05370	7
At1g05260	2
At1g05300	9
At1g05240	2
At1g05270	23
At1g05280	3
At1g09600	22
At1g09460	11
At1g09450	8
At1g09440	20
At1g55680	8
At1g55610	19
At1g55640	9
At1g55720	19
At1g55740	2
At1g10060	8
At1g10070	13
At1g10030	1
At1g10120	8
At1g10090	12
At1g09570	10
At1g09415	16
At1g09380	18
At1g09430	9
At1g09390	6
At1g27440	8
At1g77140	7
At1g77230	23
At1g77210	11
At1g77200	8
At1g77300	5
At1g77270	20
At1g67180	7
At1g67120	14
At1g67110	10
At1g10310	4
At1g10380	19
At1g10330	17
At1g10250	19
At1g27460	7
At1g27300	9
At1g27290	15
At1g27360	21
At1g27480	20
At1g27510	22
At1g10370	0
At1g10360	2
At1g61810	17
At1g61710	19
At1g61700	19
At1g61760	11
At1g43310	19
At1g43190	7
At1g10180	8
At2g25150	9
At1g11860	22
At1g11900	18
At1g12020	20
At2g25190	8
At2g25220	8
At2g25060	4
At2g25090	22
At2g25180	6
At1g12090	8
At1g12100	5
At1g03320	9
At1g03180	17
At1g03210	23
At1g03370	18
At1g12040	1
At1g11915	20
At1g11850	0
At1g70290	9
At1g70360	19
At1g61920	18
At1g04110	23
At1g04220	23
At1g70420	17
At1g70410	0
At1g62030	19
At1g78780	4
At1g78690	9
At1g78750	9
At1g78810	3
At1g62045	3
At1g61930	6
At1g61870	20
At1g61860	8
At1g61830	22
At1g61820	17
At1g09160	1
At1g09280	9
At1g09200	6
At1g78700	8
At1g60440	8
At1g54650	21
At1g54740	6
At1g54560	18
At1g67460	5
At1g67510	8
At3g16030	20
At1g22660	22
At1g22770	10
At1g22740	8
At1g22750	1
At1g22630	23
At1g22650	19
At1g22800	6
At1g22690	6
At1g54710	19
At1g54790	5
At1g02050	18
At1g02120	19
At1g65310	7
At1g65280	19
At1g02205	22
At1g79320	2
At1g78930	12
At1g79080	20
At1g79160	9
At1g79170	18
At1g79250	20
At1g79180	20
At2g31270	6
At2g13690	18
At1g79270	23
At1g78970	7
At1g79050	18
At1g78995	19
At1g79220	9
At1g79040	1
At1g79110	18
At2g28520	21
At2g28490	19
At2g28470	7
At2g27880	9
At2g27900	9
At2g27970	4
At2g28510	8
At2g22540	13
At2g22330	16
At2g22390	18
At2g22410	19
At2g22440	19
At2g22450	15
At2g03730	1
At2g03750	23
At2g03720	0
At2g21060	17
At2g21185	0
At2g21130	14
At2g21220	23
At2g21210	23
At2g21070	10
At2g21090	9
At2g21140	6
At2g22430	12
At2g22470	22
At2g22420	20
At2g42830	8
At2g42750	3
At2g42670	8
At2g42870	9
At2g42770	22
At2g42840	7
At2g42800	14
At2g36200	4
At2g35880	9
At2g35840	22
At2g36050	6
At2g35960	22
At2g35980	17
At2g35820	15
At2g35900	9
At2g35910	7
At2g35990	9
At2g36310	2
At2g21800	8
At2g36410	5
At2g36430	17
At2g36400	9
At2g36270	16
At2g21710	8
At2g21950	19
At2g21940	8
At2g36890	5
At2g37030	22
At2g36980	18
At2g36940	8
At2g21820	19
At2g22040	20
At2g21880	23
At2g21970	18
At2g21770	21
At2g22010	16
At2g22000	3
At2g36840	10
At2g36830	1
At2g36950	22
At2g04560	7
At2g04490	7
At2g36835	20
At2g36885	0
At2g40330	7
At2g40260	23
At2g40340	15
At2g40240	22
At2g04570	5
At2g24600	0
At2g24640	5
At2g24570	7
At2g24540	23
At2g24610	23
At2g24580	21
At2g46360	11
At2g46340	0
At2g46410	23
At2g40280	8
At2g21330	0
At2g21280	0
At2g21430	9
At2g21510	21
At2g21460	18
At2g21450	19
At2g21320	1
At1g60060	9
At1g59980	20
At1g59970	1
At1g60080	0
At2g13540	8
At2g13510	10
At2g20580	8
At2g20570	12
At2g20610	16
At1g09320	9
At1g31190	23
At1g31240	18
At1g31120	7
At1g26820	2
At1g26920	6
At1g26940	10
At1g26910	0
At1g26870	8
At1g26840	22
At1g59990	13
At1g09340	0
At2g04790	20
At2g04800	3
At1g04350	23
At1g04250	5
At1g04290	7
At1g04360	3
At2g25270	21
At2g04780	5
At2g04680	2
At2g25240	4
At2g25250	9
At2g16440	21
At2g16250	7
At2g16270	4
At2g16340	16
At2g16360	21
At2g01830	0
At2g01820	8
At2g25350	20
At2g17030	20
At2g17090	19
At2g17070	3
At2g16990	9
At2g17150	20
At2g15440	20
At2g15380	8
At2g21660	14
At2g21550	2
At2g21560	0
At2g21630	10
At2g24820	23
At2g24800	0
At2g24830	18
At2g24960	8
At2g07687	17
At2g42540	15
At2g42530	15
At2g22200	18
At2g29900	21
At2g04025	1
At2g31945	15
At2g31725	1
At2g31750	23
At2g31900	2
At2g31730	8
At2g31940	0
At2g31800	10
At2g31820	19
At2g22125	8
At1g05830	9
At2g28630	7
At2g28605	18
At2g28620	3
At2g28660	9
At2g28670	2
At2g22170	7
At2g22270	8
At2g22250	21
At2g22260	10
At2g31570	2
At2g31530	8
At2g17230	5
At2g28720	11
At2g28710	9
At2g04039	0
At2g04063	19
At2g04090	21
At2g04040	14
At2g04050	20
At2g40150	2
At2g40230	5
At2g40200	9
At2g20520	1
At2g20560	20
At2g20515	1
At2g20500	9
At2g20460	7
At2g20550	6
At2g15230	8
At1g32820	14
At2g22100	19
At2g22060	23
At2g22080	20
At2g05720	22
At2g05070	3
At2g04240	15
At2g47180	15
At2g47160	6
At2g10340	12
At2g10920	23
At2g36100	2
At2g36090	23
At2g14095	18
At2g14170	9
At2g38810	6
At2g38840	0
At1g10560	20
At1g10490	9
At2g02210	11
At2g31380	1
At2g31390	2
At2g31360	8
At2g31460	13
At2g31400	8
At2g16500	22
At2g16570	0
At2g16580	1
At1g10417	6
At1g05670	21
At1g30750	4
At1g30690	7
At1g30650	2
At1g30630	7
At1g30600	6
At1g30570	7
At1g30660	2
At1g30560	0
At1g10585	21
At1g10550	7
At1g10590	18
At1g05600	19
At1g05590	8
At1g53990	3
At1g36060	0
At1g36050	7
At1g05560	20
At1g05530	21
At1g54115	18
At1g03000	9
At1g03020	6
At1g03070	10
At1g03160	20
At1g54020	16
At1g54080	12
At1g54130	8
At1g54100	13
At1g54030	17
At1g54000	17
At1g53980	8
At1g78600	8
At1g78460	14
At1g78510	23
At1g78530	23
At1g03090	9
At1g03140	8
At1g03055	0
At1g03130	4
At1g03080	19
At1g65240	8
At2g05120	8
At2g16000	10
At2g27180	20
At2g27190	20
At2g05390	12
At2g17550	19
At2g17540	21
At2g18180	21
At2g18190	8
At2g05380	16
At2g05370	18
At1g23280	0
At1g23850	19
At1g24030	8
At1g23980	18
At1g23900	21
At1g23410	0
At1g54260	9
At1g54450	3
At1g54360	7
At1g54330	8
At1g54470	6
At1g23420	9
At1g23310	23
At1g75680	8
At1g75780	8
At1g75550	21
At1g75690	3
At1g75720	1
At1g54490	11
At1g54410	9
At1g75770	20
At1g79510	19
At1g79450	22
At1g79490	10
At1g16300	0
At1g79400	18
At1g79410	18
At1g65700	19
At1g65000	19
At1g59940	23
At1g59730	1
At1g59870	12
At1g79440	12
At1g79460	18
At1g14780	1
At1g14760	16
At1g64780	1
At1g64890	11
At1g64860	23
At1g64700	23
At1g64690	10
At1g65010	17
At1g64710	10
At1g64990	19
At1g64930	22
At1g64920	1
At1g64830	9
At1g20860	4
At1g20920	12
At1g14900	4
At1g14870	4
At1g14730	1
At1g14970	3
At1g13080	2
At1g11630	20
At1g11755	10
At1g11730	21
At1g20900	4
At1g20880	9
At1g20930	3
At1g20850	3
At1g13110	11
At1g10830	4
At1g10690	1
At1g10740	3
At1g10750	11
At1g10760	12
At1g10850	7
At1g13195	19
At1g13070	8
At1g13050	19
At1g13140	7
At1g10720	6
At1g10780	5
At1g16370	17
At1g16330	9
At1g16310	0
At1g28580	17
At1g28610	10
At1g28540	20
At1g28760	8
At1g16390	23
At1g75840	5
At1g75820	9
At1g75800	16
At1g43640	9
At1g16490	21
At1g16520	5
At1g16290	8
At1g16260	21
At1g16220	22
At1g75850	8
At1g75990	6
At1g75900	9
At1g75810	20
At1g76040	19
At1g62830	18
At1g62810	12
At1g14080	0
At1g13970	23
At1g13940	9
At1g14220	2
At1g14185	8
At1g14110	7
At1g14100	10
At1g62750	21
At1g62710	4
At1g62690	19
At1g62760	16
At1g06500	18
At1g06460	13
At1g06510	18
At1g06590	21
At1g14150	21
At1g14060	6
At1g13930	9
At1g15170	20
At1g15060	8
At1g15380	14
At1g15350	9
At1g15080	20
At1g15400	18
At1g15100	23
At1g15150	20
At1g15130	9
At1g15460	7
At1g15410	6
At1g15280	9
At1g15210	1
At1g15230	19
At1g34310	6
At1g34220	8
At1g34280	17
At1g31360	23
At1g31310	20
At1g31280	3
At1g34245	2
At1g34180	16
At1g17140	21
At1g17100	20
At1g17090	19
At1g17050	23
At1g17060	6
At1g34200	20
At1g17145	21
At1g11270	16
At1g11290	10
At1g21640	8
At1g21680	13
At1g21670	10
At1g21600	16
At1g21720	8
At1g21780	8
At1g21650	18
At1g21830	11
At1g21610	8
At1g21740	11
At1g11170	12
At1g11220	18
At1g50240	9
At1g50250	22
At1g50240	7
At1g50280	23
At1g50360	21
At1g06030	21
At1g50400	21
At1g11190	20
At1g11210	11
At1g11320	8
At1g47720	18
At1g47410	6
At1g47610	20
At1g47530	21
At1g47600	2
At1g50320	20
At1g49390	22
At1g34640	21
At1g34670	23
At1g49480	18
At1g49530	4
At1g49260	8
At1g49320	7
At1g72940	20
At1g72830	16
At1g73160	21
At1g72860	8
At1g73050	9
At1g72820	20
At1g64250	6
At2g48130	3
At2g48160	8
At1g64060	1
At1g64220	7
At1g64050	8
At1g64070	10
At2g48140	1
At1g70990	2
At1g70840	22
At1g70820	12
At1g70910	6
At1g27630	12
At1g27610	8
At1g70985	22
At1g68640	23
At1g68720	7
At1g42460	6
At1g53880	6
At1g53760	7
At1g48240	6
At1g48360	19
At1g48300	20
At1g48310	21
At1g68560	10
At1g53750	20
At1g53885	14
At1g74900	21
At1g74700	8
At1g74770	2
At1g74790	7
At1g74890	21
At1g74690	7
At1g53830	23
At1g77870	9
At1g77930	2
At1g78050	6
At1g74710	1
At1g74950	15
At1g74990	9
At1g78020	18
At1g52590	20
At1g52720	9
At1g52670	7
At1g52420	19
At1g52700	0
At1g52510	1
At1g52630	21
At1g52640	13
At1g52660	23
At1g77850	8
At1g02900	0
At1g02890	20
At1g52500	21
At1g52690	22
At1g52550	21
At1g59620	10
At1g59680	10
At1g02790	22
At1g02800	7
At1g02950	23
At1g02820	2
At1g02730	4
At1g02970	5
At1g02810	3
At1g59550	19
At1g56010	7
At1g56020	9
At1g56060	20
At1g59540	4
At1g59670	22
At1g80010	20
At1g80060	7
At1g80000	8
At1g80110	12
At1g80030	23
At1g79970	16
At1g80180	13
At1g80160	17
At1g79960	8
At1g80190	11
At1g80080	5
At1g35530	2
At1g37150	23
At1g35560	19
At1g35670	1
At1g35510	6
At1g35620	18
At1g35617	7
At1g35550	22
At1g35660	19
At1g35612	0
At1g64580	19
At1g64480	2
At1g33790	4
At1g33800	0
At1g33700	2
At1g33660	20
At1g33680	17
At1g33750	1
At1g33811	4
At1g37130	20
At1g64640	8
At1g65960	14
At1g65950	22
At1g64500	0
At1g64660	15
At1g64590	2
At1g64520	7
At1g64490	23
At1g64620	10
At1g64470	23
At1g22570	9
At1g22400	22
At1g22430	18
At1g22440	0
At1g22500	10
At1g22530	8
At1g22540	7
At1g22550	7
At1g65900	14
At1g65920	10
At1g65870	23
At1g65860	15
At1g65060	22
At1g65080	18
At1g80740	10
At1g80920	8
At1g80820	23
At1g80720	7
At1g80830	1
At1g80900	21
At1g80800	20
At1g80910	8
At1g80770	23
At1g50500	8
At1g50520	6
At1g50560	4
At1g11350	16
At1g11450	1
At1g50490	5
At1g50620	8
At1g50460	2
At1g16090	19
At1g11530	17
At1g11420	20
At1g08320	0
At1g08280	20
At1g08260	0
At1g30480	23
At1g30510	22
At1g30540	9
At1g30520	0
At1g30460	8
At1g16080	22
At1g15950	4
At1g15980	23
At1g08220	20
At1g76110	3
At1g76310	5
At1g76260	22
At1g76250	8
At1g76240	7
At1g15550	1
At1g15510	15
At1g08380	5
At1g08420	22
At1g08390	4
At1g47750	18
At1g47813	7
At1g47840	0
At1g76160	7
At1g76090	4
At1g76270	8
At1g18390	21
At1g18400	7
At1g18485	19
At1g32640	16
At1g32700	6
At1g32730	20
At1g50060	1
At1g47380	7
At1g47310	8
At1g47330	9
At1g18470	16
At1g18520	13
At1g18350	8
At1g18360	8
At1g18370	2
At1g01920	18
At1g01900	1
At1g27740	2
At1g27680	10
At1g49930	21
At1g01930	9
At1g33110	20
At1g33090	22
At1g33050	17
At1g49720	12
At1g49560	18
At1g49740	19
At1g49660	0
At1g49580	1
At1g49700	8
At1g33080	23
At1g01670	19
At1g01190	23
At1g01060	0
At1g01030	23
At1g01750	0
At1g63440	11
At1g63530	12
At1g01840	8
At1g01790	21
At1g01820	18
At1g63490	20
At1g71695	9
At1g71750	21
At1g71800	9
At1g71760	0
At1g71740	8
At1g71730	9
At1g71692	2
At1g14440	8
At1g28360	8
At1g14350	5
At1g14345	23
At1g14260	7
At1g14280	6
At1g14380	8
At1g27860	11
At1g07690	17
At1g07730	21
At1g21100	17
At1g21050	4
At1g21090	7
At1g21130	18
At1g08740	7
At1g21060	8
At1g21170	6
At1g07590	1
At1g07745	6
At1g07870	7
At1g18710	17
At1g18680	11
At1g18750	10
At1g07700	0
At1g07770	19
At1g07795	18
At1g07610	1
At1g18800	9
At1g18690	21
At1g79640	8
At1g79700	8
At1g79780	19
At1g05385	17
At1g05410	22
At1g05430	7
At1g05440	2
At1g05380	18
At1g53060	9
At1g53070	19
At1g53080	12
At1g53100	21
At1g53110	20
At1g41830	3
At1g79650	7
At1g79770	4
At1g35710	19
At1g44810	18
At1g44835	5
At1g44830	8
At1g53090	23
At1g53035	16
At1g05750	17
At1g48610	2
At1g48440	15
At1g48580	23
At1g48560	20
At1g48550	6
At1g36970	2
At1g35780	2
At1g05850	7
At1g20230	10
At1g26700	18
At1g26770	20
At1g26800	15
At1g26660	15
At1g05900	22
At1g05805	9
At1g05880	7
At1g20070	5
At1g20010	9
At1g20200	8
At1g20120	21
At1g20020	1
At1g33030	9
At1g12780	10
At1g12810	8
At1g12930	18
At1g12800	0
At1g12790	10
At1g12845	10
At1g12850	7
At1g12950	22
At1g12900	3
At1g12860	0
At1g32870	20
At1g32990	8
At1g04760	6
At1g04800	0
At1g04880	17
At1g04920	6
At1g34480	21
At1g34460	0
At1g34510	0
At1g04970	8
At1g04930	7
At1g19650	20
At1g19610	16
At1g19835	7
At1g62860	20
At1g75340	8
At1g75310	8
At1g75370	9
At1g75400	9
At1g75430	21
At1g62960	2
At1g63010	10
At1g63020	21
At1g62980	1
At1g62970	17
At1g62950	9
At1g07570	2
At1g07590	18
At1g07420	10
At1g07280	13
At1g07290	23
At1g07300	7
At1g07410	7
At1g07500	2
At1g07520	21
At1g07530	15
At1g17340	21
At1g01370	0
At1g01230	8
At1g01320	17
At1g01440	18
At1g01430	9
At1g01390	6
At1g01290	22
At1g01200	4
At1g17450	9
At1g17380	17
At1g17360	23
At1g17330	0
At1g01340	8
At1g01240	9
At1g01225	8
At1g26560	23
At1g26450	9
At1g26500	20
At1g26520	19
At1g26580	18
At1g26590	10
At1g26610	19
At1g12160	0
At1g53500	6
At1g53440	11
At1g53490	7
At1g53640	4
At1g45050	8
At1g06050	3
At1g06080	5
At1g06040	6
At1g06140	18
At1g06090	1
At1g05950	21
At1g44970	1
At1g45180	0
At1g02520	21
At1g02620	7
At1g02660	8
At1g02690	1
At1g02670	8
At1g02710	8
At1g29330	20
At1g29180	20
At1g29090	1
At1g29160	20
At1g29200	0
At1g29240	16
At1g21500	5
At1g21460	18
At1g21580	8
At1g43860	5
At1g43790	0
At1g43810	7
At1g21850	7
At1g17310	18
At1g29195	9
At1g06780	21
At1g06830	6
At1g06710	2
At1g06770	22
At1g43715	16
At1g78310	7
At1g78260	7
At1g78340	8
At1g78430	5
At1g78240	8
At1g78270	14
At1g06270	19
At1g06230	8
At1g78300	7
At1g78290	23
At1g78440	7
At1g49160	20
At1g49240	17
At1g49180	16
At1g48930	0
At1g49230	16
At1g78370	10
At1g15010	2
At1g15040	14
At1g14990	20
At1g17540	18
At1g48030	22
At1g48210	22
At1g48100	23
At1g48140	6
At1g48040	20
At1g48090	8
At1g48110	8
At1g48200	20
At1g32500	7
At1g32270	22
At1g32520	22
At1g32430	16
At1g32290	17
At1g17665	17
At1g17530	16
At1g17510	7
At1g19450	1
At1g19370	16
At1g19480	19
At1g19310	11
At1g19520	22
At1g19340	21
At1g19440	5
At1g19300	17
At1g19410	19
At1g19380	6
At1g32460	8
At1g08050	19
At1g53340	7
At1g53260	7
At1g53200	18
At1g62380	6
At1g08070	19
At1g08110	17
At1g53345	21
At1g53280	19
At2g43690	19
At2g43870	5
At2g43700	16
At1g55960	1
At1g55850	17
At1g53320	14
At2g43840	19
At2g43860	6
At2g43610	2
At2g43620	12
At2g41780	7
At2g41800	1
At2g43510	17
At2g43360	6
At2g43550	15
At2g43540	17
At2g43330	0
At2g43560	4
At2g43530	16
At2g43500	0
At2g47260	1
At2g47270	0
At2g47230	8
At1g51540	7
At1g51460	9
At1g47210	22
At2g41705	10
At2g41760	10
At2g41710	9
At2g41850	16
At1g51440	7
At1g51610	9
At1g51550	14
At1g68360	18
At1g11000	3
At1g10960	23
At1g11120	20
At1g10870	7
At1g11100	20
At1g10920	15
At1g72360	4
At1g68220	16
At1g68190	9
At1g72450	16
At1g72440	17
At1g72470	21
At1g69730	21
At1g66590	17
At1g69770	5
At1g69790	21
At1g69800	21
At1g69830	11
At1g69890	10
At1g69935	18
At1g69910	16
At1g69950	10
At1g69810	2
At1g74030	1
At1g74070	21
At1g74100	16
At1g74090	16
At1g74040	21
At1g73850	20
At1g73860	22
At1g73870	2
At1g69700	0
At1g70460	22
At1g70560	9
At1g69370	9
At1g69350	18
At1g69240	7
At1g69170	23
At1g69310	20
At1g73990	8
At1g70510	11
At1g80400	8
At1g80370	2
At1g63800	8
At1g63870	8
At1g70610	23
At1g80310	16
At1g80290	18
At1g63750	18
At1g63680	21
At1g80580	10
At1g80420	8
At1g80520	19
At1g63690	10
At1g63730	8
At1g68520	17
At1g68500	19
At1g74300	20
At1g74330	19
At1g74250	18
At1g74310	22
At1g74230	19
At1g63720	9
At1g63650	22
At1g63710	21
At1g74640	7
At1g74660	22
At1g74400	19
At1g74650	8
At1g74600	22
At1g74530	0
At1g70700	16
At1g67570	6
At1g67550	19
At1g70750	19
At1g70710	4
At1g70690	20
At1g70720	7
At1g70650	18
At1g71910	7
At1g79840	20
At1g79850	7
At1g79900	14
At1g79890	16
At1g52880	14
At1g52870	0
At1g52920	20
At1g71900	4
At1g66350	14
At1g66410	12
At1g66330	2
At1g66400	6
At1g66370	3
At1g66340	8
At1g66270	20
At1g33940	21
At1g33950	10
At1g63300	23
At1g35410	19
At1g73177	22
At1g73220	5
At1g73270	2
At1g73280	23
At1g73310	22
At1g63240	9
At1g63220	2
At1g78170	10
At1g78160	8
At1g35460	22
At1g73620	5
At1g73840	8
[truncated: 3,917 more rows]

## Sheet: Table S3
	White WT	Red WT
AGI	Phase	Phase
At2g42190	0	22
At2g42220	2	4
At2g26710	4	10
At2g39700	21	0
At2g41970	2	0
At2g32765	14	20
At2g32640	17	22
At2g30600	6	8
At2g30600	6	8
At2g30520	23	1
At2g30520	0	0
At2g33830	8	13
At2g33860	10	19
At2g26180	14	5
At2g44300	17	21
At2g26200	10	18
At2g40080	12	17
At2g39920	7	9
At2g39900	8	8
At2g30150	17	21
At2g23670	17	0
At2g19450	10	15
At2g22980	7	16
At2g23130	1	4
At2g44130	5	13
At2g30930	7	9
At2g30990	8	9
At2g37740	20	15
At2g37630	15	17
At2g30860	14	16
At2g23620	2	18
At2g32530	20	23
At2g41430	7	10
At2g40970	4	9
At2g41000	18	22
At2g41010	21	4
At2g41120	19	23
At2g34200	10	14
At2g34460	21	0
At2g39400	7	9
At2g45740	13	17
At2g34620	22	1
At2g26080	18	0
At2g44740	5	8
At2g26800	22	1
At2g25930	12	16
At2g22830	3	9
At2g22870	11	18
At2g22840	8	9
At2g03090	19	18
At2g46940	20	0
At2g46670	3	8
At2g46830	23	1
At2g46735	19	22
At2g46820	0	4
At2g46750	8	8
At2g03310	7	12
At2g19810	6	14
At2g29650	2	4
At2g46240	8	9
At1g13430	18	23
At2g23910	16	17
At2g23840	4	7
At2g47890	10	18
At2g06925	8	11
At2g07050	1	6
At2g41330	19	21
At2g41290	21	0
At2g41250	0	1
At2g32280	14	21
At2g01580	2	22
At2g46650	21	16
At2g29450	18	20
At2g29420	16	18
At2g29310	6	9
At2g27830	8	14
At2g28840	9	15
At2g28900	10	11
At2g06850	7	8
At2g02440	19	11
At2g28080	15	18
At2g28110	3	22
At2g02120	17	15
At2g02070	9	9
At2g45170	4	7
At2g37970	22	0
At2g18670	6	14
At2g24190	18	1
At2g24100	3	5
At2g24240	5	11
At2g37240	20	0
At2g37300	19	23
At2g37478	7	12
At2g15090	8	11
At2g25730	12	18
At2g25680	20	23
At2g25620	16	19
At2g42320	3	7
At2g35760	16	3
At2g18050	6	15
At2g01170	10	10
At2g01290	15	20
At2g32100	2	5
At2g20180	3	8
At2g15880	6	10
At2g06170	5	7
At2g15970	8	10
At2g15890	8	11
At2g46490	7	8
At2g46570	18	22
At2g20750	22	2
At2g20870	23	9
At2g16710	9	11
At2g18300	4	8
At2g14080	7	8
At2g20380	23	15
At2g01940	5	10
At2g43010	4	9
At2g43018	5	10
At1g23740	20	0
At1g30990	1	0
At1g30960	14	7
At1g51400	0	4
At1g62510	23	7
At1g62630	16	18
At1g55450	6	6
At1g55480	18	0
At1g27120	19	3
At1g77000	6	12
At1g60590	15	23
At1g23205	17	0
At1g23050	3	12
At1g24100	19	17
At1g24210	4	13
At2g17340	16	22
At1g62180	18	0
At1g62250	20	23
At1g22850	20	22
At1g70000	20	23
At1g09830	16	20
At1g09750	7	9
At1g08890	7	17
At1g65560	17	19
At1g08930	7	8
At1g04530	21	1
At1g04620	13	18
At1g10060	9	8
At1g09390	3	6
At1g77210	6	11
At1g27460	7	7
At1g27290	5	15
At1g27360	16	21
At1g27480	13	20
At1g10370	21	0
At1g11860	15	22
At1g70290	4	9
At1g70420	6	17
At1g78700	7	8
At1g22660	6	22
At1g22770	7	10
At1g22740	8	8
At1g22630	15	23
At1g22650	0	19
At1g79270	20	23
At1g78970	12	7
At1g78995	11	19
At1g79110	14	18
At2g22450	10	15
At2g21185	23	0
At2g21130	12	14
At2g21220	0	23
At2g22430	10	12
At2g42750	0	3
At2g42670	8	8
At2g42870	5	9
At2g35880	9	9
At2g35840	19	22
At2g36050	3	6
At2g35960	15	22
At2g36400	6	9
At2g21880	3	23
At2g21970	16	18
At2g36835	13	20
At2g40260	2	23
At2g04570	20	5
At2g24540	21	23
At2g24610	2	23
At2g46340	22	0
At2g21330	21	0
At2g21280	18	0
At2g21430	8	9
At2g21320	22	1
At2g13510	16	10
At1g26920	4	6
At1g59990	12	13
At1g09340	18	0
At1g04350	20	23
At1g04250	22	5
At2g25270	13	21
At2g25250	8	9
At2g16990	7	9
At2g21660	10	14
At2g42540	9	15
At2g42530	9	15
At2g31750	21	23
At2g31800	8	10
At2g28630	5	7
At2g28720	8	11
At2g04039	20	0
At2g40150	21	2
At2g05070	1	3
At2g04240	8	15
At2g47180	6	15
At2g14170	11	9
At2g38840	7	0
At2g31380	23	1
At2g31360	8	8
At2g16500	18	22
At1g54130	4	8
At1g78600	7	8
At1g78460	6	14
At1g78510	18	23
At1g03055	18	0
At1g03130	1	4
At2g05380	10	16
At1g23310	19	23
At1g54410	9	9
At1g59730	19	1
At1g59870	9	12
At1g79440	11	12
At1g14760	2	16
At1g64780	19	1
At1g64890	9	11
At1g64860	21	23
At1g13080	22	2
At1g10740	23	3
At1g10750	16	11
At1g10760	9	12
At1g75800	8	16
At1g16520	17	5
At1g16290	22	8
At1g16220	20	22
At1g62750	17	21
At1g06460	8	13
At1g14150	14	21
At1g13930	8	9
At1g15350	4	9
At1g15410	20	6
At1g17100	15	20
At1g17090	16	19
At1g17050	20	23
At1g21680	9	13
At1g21670	9	10
At1g21600	11	16
At1g21830	6	11
At1g50400	19	21
At1g11210	9	11
At1g47530	20	21
At1g70820	7	12
At1g27630	10	12
At1g70985	21	22
At1g68560	7	10
At1g53885	7	14
At1g77870	4	9
At1g77930	20	2
At1g74950	14	15
At1g78020	16	18
At1g02820	18	2
At1g56010	6	7
At1g59540	10	4
At1g80180	5	13
At1g35560	20	19
At1g35670	0	1
At1g35612	6	0
At1g37130	18	20
At1g64640	8	8
At1g64500	20	0
At1g64470	5	23
At1g22570	5	9
At1g22500	6	10
At1g65900	14	14
At1g65870	21	23
At1g65060	18	22
At1g80920	5	8
At1g50490	7	5
At1g16090	15	19
At1g11530	10	17
At1g15950	23	4
At1g76240	3	7
At1g15510	12	15
At1g08380	2	5
At1g18400	6	7
At1g32700	6	6
At1g33110	20	20
At1g33050	7	17
At1g49720	10	12
At1g49740	15	19
At1g01060	22	0
At1g01820	9	18
At1g14280	1	6
At1g21050	2	4
At1g21130	7	18
At1g21060	22	8
At1g07700	23	0
At1g79700	6	8
At1g53070	17	19
At1g53090	19	23
At1g53035	10	16
At1g05750	10	17
At1g26770	13	20
At1g26800	6	15
At1g05900	19	22
At1g05805	7	9
At1g20070	4	5
At1g20010	7	9
At1g20020	10	1
At1g12780	6	10
At1g12845	8	10
At1g12900	22	3
At1g07570	22	2
At1g07280	9	13
At1g07500	2	2
At1g01320	13	17
At1g01440	12	18
At1g01390	15	6
At1g17360	20	23
At1g01240	4	9
At1g26560	19	23
At1g06080	5	5
At1g06040	2	6
At1g21500	2	5
At1g06830	23	6
At1g78260	5	7
At1g78270	6	14
At1g78290	19	23
At1g49180	7	16
At1g49230	13	16
At1g78370	22	10
At1g48030	16	22
At1g48210	12	22
At1g48100	20	23
At1g32520	19	22
At1g17665	10	17
At1g19450	21	1
At1g19310	8	11
At1g53280	18	19
At1g55960	22	1
At2g43610	10	2
At2g43550	11	15
At2g43530	12	16
At1g51610	9	9
At1g51550	5	14
At1g68360	19	18
At1g11000	6	3
At1g10960	16	23
At1g10920	4	15
At1g68190	3	9
At1g69730	20	21
At1g69800	17	21
At1g69830	8	11
At1g69890	11	10
At1g73870	22	2
At1g63800	4	8
At1g70610	19	23
At1g63690	7	10
At1g74310	18	22
At1g70700	19	16
At1g66350	12	14
At1g66330	21	2
At1g73830	4	6
At1g73760	9	13
At1g73750	4	8
At1g68820	9	11
At1g68830	23	2
At1g68010	18	23
At1g67970	9	14
At1g68050	11	14
At1g76620	13	7
At1g76410	4	17
At1g76590	9	14
At1g76570	17	23
At1g71480	22	0
At1g34380	12	18
At1g75100	23	1
At1g76790	11	16
At1g68440	20	22
At1g52230	1	4
At1g52190	7	9
At1g72150	6	10
At1g29430	0	2
At1g29395	7	10
At1g29670	11	10
At1g29460	3	4
At1g29450	3	7
At1g71030	4	8
At1g52340	0	1
At1g42970	18	23
At1g28050	11	15
At1g28080	18	7
At1g28070	8	9
At1g20440	9	9
At1g20620	8	14
At1g12370	19	23
At1g12330	15	19
At1g20630	7	8
At1g15820	1	3
At1g18940	3	19
At1g44000	21	0
At1g02430	19	2
At1g01500	7	9
At1g01520	21	0
At1g02340	3	12
At1g17700	8	8
At1g69160	1	5
At3g03770	18	21
At3g03840	3	6
At3g01060	23	1
At3g07640	10	16
At3g07650	11	17
At3g01550	20	1
At3g01660	13	19
At3g01490	6	8
At3g01500	16	1
At3g10250	4	6
At3g10190	16	19
At3g10300	8	12
At3g01310	8	11
At3g11690	3	6
At3g04790	16	20
At3g04910	8	11
At3g09390	12	15
At3g08940	1	3
At3g01890	12	12
At3g01440	13	20
At3g10390	11	7
At3g10020	6	9
At3g10525	15	23
At3g05640	6	10
At3g03170	7	7
At3g07274	8	12
At3g04010	4	23
At3g04550	10	16
At3g05800	10	9
At3g05750	16	20
At3g05900	23	6
At3g05880	10	11
At3g11900	0	23
At3g09600	22	0
At3g09600	22	0
At3g09580	6	6
At3g09650	14	19
At3g08760	8	12
At3g08730	20	1
At3g02830	17	23
At3g02870	22	23
At3g06500	7	14
At3g02380	22	1
At3g22420	18	0
At3g17609	20	0
At3g16180	10	9
At3g16175	21	0
At3g23330	9	19
At3g27690	0	4
At3g15840	9	11
At3g17800	21	1
At3g21670	20	22
At3g17840	18	23
At3g18050	7	10
At3g23570	21	15
At3g26085	16	20
At3g16250	13	20
At3g19480	17	0
At3g19450	19	0
At3g19370	18	21
At3g20865	18	5
At3g20810	12	16
At3g19850	6	9
At3g21760	14	0
At3g23170	13	5
At3g17100	5	9
At3g17020	10	11
At3g16910	15	22
At3g17130	19	1
At3g26740	9	11
At3g25190	8	3
At3g18750	19	3
At3g27050	21	23
At3g18780	11	19
At3g29200	17	22
At3g29240	20	23
At3g18440	8	9
At3g12710	6	7
At3g25790	19	1
At3g26280	4	11
At3g26290	4	9
At3g26580	8	12
At3g24760	15	18
At3g24750	20	6
At3g10840	15	20
At3g16330	20	7
At1g29440	1	4
At1g49620	13	0
At1g80850	17	0
At1g31320	16	23
At1g75470	15	8
At2g24650	17	19
At1g62010	11	19
At1g27060	18	21
At2g07671	20	17
At3g26570	20	23
At3g15570	6	10
At3g22060	21	9
At3g24170	22	23
At3g14940	19	2
At3g20230	9	11
At3g19680	4	5
At3g19720	22	7
At3g28640	9	20
At3g19100	13	20
At3g21090	3	20
At3g22460	5	17
At3g15140	13	18
At3g21390	19	1
At3g13740	5	7
At3g27170	20	0
At3g29320	7	10
At2g34070	20	13
At2g34090	8	10
At3g30280	20	5
At3g52340	21	0
At3g52360	19	23
At3g52370	20	22
At3g19970	19	4
At3g22250	21	6
At3g28270	17	18
At3g14840	13	10
At1g33260	19	1
At1g66150	4	8
At1g66130	0	0
At3g10985	9	16
At1g66840	17	21
At1g72030	18	0
At3g12300	4	9
At3g12320	0	5
At3g12580	21	19
At1g56190	16	22
At1g56220	7	14
At1g56300	8	11
At1g30110	21	2
At3g08510	8	8
At1g48660	1	22
At1g13600	3	5
At1g13700	5	7
At1g20693	7	12
At1g18060	22	1
At1g18100	5	1
At1g07040	8	10
At1g07050	10	16
At1g07180	21	1
At1g07010	20	0
At1g58290	23	0
At1g33970	7	9
At1g12730	7	18
At1g12710	10	17
At1g17970	4	8
At1g67070	17	19
At2g40480	18	0
At1g67050	6	18
At2g33530	20	0
At2g40610	4	7
At1g19930	16	2
At2g33250	20	23
At1g19670	19	17
At1g18590	21	16
At1g16720	23	1
At4g00050	19	23
At4g00520	16	8
At4g00490	15	20
At4g01350	21	22
At4g01130	10	11
At4g01080	17	20
At4g02710	16	20
At4g02630	18	18
At4g03140	2	8
At4g03510	6	9
At4g04480	19	7
At4g04330	8	12
At4g04180	2	7
At4g04630	7	8
At4g05150	7	12
At4g07580	18	3
At4g08620	20	23
At4g08590	23	0
At4g09350	18	23
At4g09020	10	12
At4g08870	21	21
At4g09620	14	19
At4g09760	5	9
At4g10390	18	13
At4g11350	21	3
At4g11570	21	2
At4g12070	7	8
At4g12080	5	6
At4g12310	12	20
At4g12800	1	6
At4g12830	14	21
At4g12750	10	9
At4g13250	10	12
At4g13195	17	17
At4g12980	0	4
At4g17840	20	0
At4g13830	3	8
At4g18390	9	9
At4g18240	11	9
At4g18520	8	9
At4g18810	18	22
At4g18750	14	20
At4g19450	16	19
At4g19170	1	8
At4g20270	16	18
At4g21903	15	17
At4g22690	6	13
At4g22540	7	9
At4g22570	20	0
At4g22890	21	23
At4g23300	2	8
At4g23400	4	8
At4g23820	6	8
At4g24120	18	16
At4g24340	14	18
At4g24220	8	17
At4g24350	12	17
At4g24700	20	0
At4g24930	15	22
At4g25260	9	8
At4g25220	21	2
At4g25050	3	1
At4g25020	19	19
At4g25090	21	0
At4g25300	20	22
At4g25700	17	21
At4g26370	8	10
At4g26130	8	9
At4g26590	17	16
At4g26670	9	12
At4g26660	9	3
At4g26790	20	23
At4g27030	19	0
At4g26850	19	22
At4g27260	3	7
At4g27620	11	8
At4g27710	1	5
At4g27657	17	22
At4g27940	20	0
At4g28720	2	10
At4g28710	10	5
At4g28660	16	0
At4g28680	19	20
At4g28550	17	22
At4g29700	15	17
At4g29510	9	9
At4g30270	6	13
At4g30650	9	12
At4g30660	8	11
At4g31050	9	9
At4g31040	8	8
At4g31310	18	21
At4g31390	15	21
At4g31805	7	3
At4g31820	10	16
At4g32320	14	20
At4g32190	21	23
At4g32280	4	9
At4g32340	10	15
At4g32920	17	17
At4g32890	5	9
At4g33010	17	23
At4g33220	4	9
At4g33110	22	1
At4g33490	8	11
At4g33980	10	16
At4g33666	23	2
At4g33985	11	12
At4g34138	10	18
At4g34760	4	5
At4g34610	22	0
At4g34600	8	5
At4g34350	23	0
At4g34990	16	19
At4g35250	22	4
At4g35090	19	2
At4g35290	13	8
At4g35320	19	5
At4g35770	5	8
At4g35710	18	9
At4g35480	7	11
At4g35470	6	9
At4g36040	4	10
At4g37300	8	9
At4g37550	23	4
At4g37760	21	2
At4g38230	20	4
At4g37930	22	2
At4g38840	23	1
At4g38860	3	3
At4g38620	17	23
At4g38580	9	12
At4g38690	3	8
At4g39190	15	19
At4g38970	20	22
At4g39090	8	11
At4g38960	23	0
At4g39530	12	18
At4g39710	15	1
At4g39980	10	10
At3g42800	5	9
At3g43110	1	1
At3g43670	8	9
At3g46900	20	2
At3g46530	14	18
At3g46630	5	9
At3g46640	11	16
At3g46970	9	12
At3g47160	8	11
At3g47380	8	5
At3g47700	2	20
At3g47500	3	4
At3g47530	8	15
At3g47340	5	9
At3g47295	23	5
At3g47430	17	20
At3g47860	11	13
At3g47800	7	13
At3g48360	11	17
At3g48530	7	10
At3g48700	22	3
At3g50700	8	11
At3g50500	9	10
At3g50920	15	20
At3g51290	7	8
At3g50830	3	8
At3g50820	3	1
At3g51240	20	1
At3g51660	7	9
At3g52060	6	16
At3g51920	23	1
At3g52070	6	10
At3g52950	17	20
At3g52740	20	0
At3g52840	5	5
At3g53220	13	9
At3g53260	21	0
At3g53420	0	5
At3g53668	6	20
At3g53990	7	8
At3g53800	8	10
At3g53960	14	17
At3g54500	1	3
At3g54660	23	0
At3g54680	18	20
At3g54720	2	7
At3g55120	20	23
At3g54900	1	2
At3g54890	2	5
At3g54990	16	20
At3g55450	11	9
At3g55630	14	20
At3g55820	2	18
At3g56270	16	18
At3g56330	9	8
At3g56290	19	1
At3g56940	23	3
At3g57020	22	0
At3g57360	12	19
At3g57430	10	17
At3g58070	15	22
At3g58120	6	6
At3g58680	10	14
At3g58520	10	8
At3g59400	22	3
At3g59060	1	8
At3g60080	22	0
At3g59940	5	10
At3g61380	18	3
At3g61210	4	7
At3g61430	2	5
At3g61220	19	23
At3g62020	13	2
At3g62660	7	8
At3g62550	8	11
At3g62410	13	19
At3g62690	11	20
At3g62630	8	11
At3g63210	8	12
At3g63160	12	15
At5g01200	11	16
At5g01260	17	22
At5g01410	17	21
At5g01390	4	8
At5g01890	17	22
At5g01750	6	9
At5g01850	17	19
At5g01810	20	22
At5g02160	7	8
At5g02030	14	19
At5g02120	21	2
At5g02230	20	0
At5g02180	2	4
At5g02270	19	1
At5g02760	4	8
At5g02540	3	8
At5g02860	9	17
At5g02830	17	22
At5g03150	4	8
At5g03050	7	9
At5g02810	5	9
At5g03520	1	6
At5g03570	9	3
At5g03230	4	10
At5g03555	20	1
At5g03470	6	9
At5g03840	19	19
At5g03905	14	21
At5g05090	5	8
At5g05270	20	0
At5g05560	13	12
At5g05690	4	12
At5g05890	7	7
At5g05790	22	3
At5g06480	5	14
At5g06870	4	13
At5g06980	1	6
At5g06690	9	13
At5g07460	19	9
At5g07990	20	0
At5g08640	20	1
At5g08520	8	11
At5g09820	14	18
At5g10290	17	20
At5g10470	17	22
At5g11260	17	23
At5g11740	8	9
At5g11670	10	12
At5g12050	3	8
At5g12940	6	5
At5g12950	6	18
At5g13770	22	23
At5g13730	12	18
At5g13630	0	2
At5g13930	20	0
At5g14550	11	11
At5g14270	11	16
At5g14370	15	18
At5g15160	5	7
At5g16400	1	2
At5g16420	12	15
At5g17300	22	0
At5g17670	23	1
At5g17170	14	20
At5g17760	14	21
At5g17780	19	1
At5g18290	21	5
At5g18040	16	20
At5g18060	4	8
At5g18680	9	9
At5g18525	9	13
At5g22300	18	8
At5g19220	23	2
At5g19140	5	8
At5g19260	20	22
At5g23060	21	23
At5g23020	14	16
At5g23240	10	16
At5g23760	19	21
At5g23870	7	7
At5g23660	12	14
At5g23730	22	0
At5g24330	11	4
At5g24150	17	20
At5g24120	23	2
At5g24470	8	9
At5g24420	21	17
At5g35735	9	11
At5g35970	23	4
At5g37150	16	9
At5g37290	16	22
At5g37260	15	22
At5g37780	9	11
At5g39210	12	17
At5g39410	12	14
At5g39660	23	0
At5g40390	21	22
At5g40170	7	12
At5g39860	3	7
At5g40450	7	10
At5g40500	4	8
At5g40740	6	7
At5g41920	13	16
At5g41900	18	16
At5g41650	13	7
At5g42070	22	3
At5g42440	8	19
At5g42760	18	2
At5g42900	10	16
At5g42810	22	22
At5g43180	7	3
At5g43440	7	10
At5g44020	5	7
At5g44050	22	19
At5g44010	9	22
At5g44110	19	2
At5g44190	1	6
At5g44670	21	4
At5g45260	15	19
At5g45750	7	8
At5g45820	3	7
At5g46240	14	11
At5g46710	8	8
At5g46260	16	22
At5g46800	17	22
At5g47180	15	16
At5g47390	4	7
At5g47220	6	17
At5g47240	7	13
At5g47640	14	18
At5g47455	7	8
At5g47610	21	6
At5g48250	11	15
At5g48175	4	0
At5g48490	0	3
At5g48900	3	7
At5g48650	19	23
At5g49270	22	0
At5g48960	10	12
At5g49360	5	10
At5g49480	18	0
At5g49700	0	2
At5g50100	20	0
At5g50315	14	18
At5g51310	16	23
At5g51440	22	7
At5g51770	16	17
At5g51460	20	0
At5g52310	8	13
At5g52640	19	18
At5g52570	21	1
At5g52850	13	18
At5g53580	17	20
At5g53890	17	22
At5g53970	20	1
At5g54190	5	7
At5g54130	19	2
At5g53880	16	21
At5g54260	4	9
At5g54270	1	3
At5g54960	13	17
At5g55280	11	8
At5g55380	20	20
At5g55530	11	15
At5g55620	19	1
At5g56850	19	23
At5g57110	12	18
At5g57060	4	20
At5g57660	4	7
At5g57340	5	10
At5g57345	1	3
At5g57920	7	23
At5g57850	13	11
At5g57620	2	7
At5g57630	9	15
At5g58070	4	7
At5g58120	18	21
At5g58260	14	21
At5g58650	1	8
At5g58800	13	20
At5g58770	17	0
At5g58690	17	19
At5g58900	11	7
At5g58870	21	0
At5g59080	3	9
At5g59020	16	7
At5g59480	17	23
At5g59780	4	2
At5g60100	10	15
At5g60540	10	15
At5g60850	4	9
At5g61370	12	17
At5g61590	6	10
At5g61380	11	16
At5g61440	9	20
At5g62360	8	10
At5g62280	3	6
At5g62230	4	6
At5g62470	21	7
At5g62430	0	3
At5g62350	8	12
At5g62720	10	15
At5g63060	18	23
At5g63420	13	16
At5g63420	12	12
At5g63810	8	11
At5g63780	9	7
At5g64170	2	6
At5g64040	2	4
At5g64180	4	9
At5g64240	5	8
At5g64300	16	19
At5g64980	14	8
At5g64940	22	2
At5g64840	22	1
At5g64860	9	10
At5g64850	23	5
At5g65000	13	19
At5g65320	20	22
At5g65720	19	19
At5g65730	1	4
At5g65570	12	15
At5g65870	15	13
At5g66330	4	12
At5g66590	2	10
At5g66570	3	7
At5g66950	16	18
At5g66880	8	9
At5g67150	18	20
At5g67030	23	3
At5g67480	9	10
At5g67330	20	19
At5g67370	19	0
At5g67200	18	21
At5g24850	20	23
At5g25190	3	8
At5g25220	17	18
At5g25210	7	14
At5g25820	5	23
At5g26040	9	20
At5g26570	11	15
At5g27100	15	10
At5g27280	7	9
At5g27930	9	12
At1g31690	13	5
At5g14760	19	0
At5g14740	15	23
At5g14960	8	13
At5g15450	20	22
At5g14920	9	11
At5g15600	21	0
At5g15850	21	1
At5g15830	3	2
At5g15760	13	9
At5g15948	23	1
At5g16030	2	6
At5g15910	22	2
At5g15960	9	12
At5g17050	20	23
At5g16820	7	11
At1g57770	20	4
At1g77400	16	19
At1g51940	7	7
At4g36450	4	1
At4g36640	18	21
At4g36670	6	12
At4g36830	17	15
At4g36550	7	9
At4g36410	7	8
At5g20030	8	7
At5g19875	21	0
At5g20220	18	23
At5g19340	9	7
At5g08400	12	16
At5g21170	5	9
At5g08330	5	10
At5g20630	12	18
At5g13090	2	1
At5g13170	21	2
At5g19850	19	22
At5g24760	20	22
At1g26220	20	2
At1g26230	13	18
At1g57980	5	7
At1g48850	19	20
At1g26270	15	7
At1g32220	22	6
At1g32090	10	8
At1g45688	19	3
At1g32240	17	20
At1g51090	11	15
At1g73480	2	9
At1g73470	4	9
At5g04400	1	8
At5g04380	20	22
At5g04140	18	22
At1g28230	12	11
At1g28330	9	16
At1g28260	6	9
At1g25275	9	12
At1g25230	5	8
At4g13990	18	22
At4g14270	8	12
At4g14230	8	10
At4g14580	13	21
At4g15430	22	1
At4g15290	21	20
At4g16950	6	9
At4g16890	9	20
At4g16870	7	10
At4g17140	10	16
At4g17460	4	8
At4g15490	12	15
At4g16690	17	20
At4g17090	15	21
At4g16146	10	15
At4g17530	21	23
At4g15550	17	0
At4g16780	3	8
At4g14960	9	8
At4g17245	2	7
At4g16563	15	5
At1g44350	6	14
At1g44446	0	4
At1g58807	16	17
At1g44575	22	1
At1g67740	1	3
At2g47440	4	7
At2g47490	21	1
At2g45400	1	3
At2g45330	4	4
At2g40840	7	10
At2g23340	17	21
At2g39730	21	23

## Sheet: Table S4
	Rhythmicity (Y/N)		Phase			Mean Expression of fit		Amplitude of fit
	White WT	Red WT	White WT	Red WT	Phase Shift	White WT	Red WT	White WT	Red WT	D Amplitude
LHY	Y	Y	22	0	2	764.045	844.387	764.045	844.387	1.10515
CCA1	Y	Y	23	1	2	675.745	379.85	675.745	379.85	0.56212
RVE8	Y	Y	22	0	2	156.49	74.7724	156.49	74.7724	0.477809
PRR9	Y	Y	3	8	5	132.375	61.0278	132.375	47.5222	0.358997
PRR7	Y	Y	5	9	4	353.335	310.976	353.335	259.531	0.734518
PRR5	Y	Y	8	9	1	187.805	245.837	187.805	67.5692	0.359784
TOC1 (PRR1)	Y	Y	11	16	5	493.816	403.487	405.894	337.122	0.830567
ELF3	Y	Y	12	16	4	350.144	732.29	163.074	192.78	1.18216
LUX	Y	Y	11	16	5	302.12	201.929	224.12	142.291	0.634887
ELF4	Y	Y	12	17	5	736.862	182.709	470.532	176.091	0.374238

## Sheet: Table S5
	Red WT	Red fhy3
AGI	Phase	Phase
At2g42190	22	19
At2g42110	5	1
At2g26760	3	3
At2g33050	16	15
At2g39700	0	2
At2g41970	0	7
At2g30670	6	15
At2g30790	7	13
At2g32640	22	3
At2g32680	7	12
At2g32690	20	4
At2g45490	3	3
At2g30560	9	9
At2g30600	8	12
At2g30600	8	14
At2g30520	0	8
At2g33830	13	15
At2g33880	9	17
At2g26260	7	5
At2g34790	0	6
At2g34920	11	7
At2g44500	5	12
At2g44300	21	3
At2g26200	18	4
At2g40080	17	16
At2g39920	9	20
At2g39900	8	5
At2g39880	10	10
At2g40050	10	16
At2g40030	9	6
At2g44230	8	7
At2g39980	2	16
At2g30210	0	5
At2g19450	15	20
At2g23150	12	14
At2g23120	6	15
At2g23130	4	2
At2g30120	19	22
At2g30250	6	16
At2g02680	7	14
At2g44130	13	7
At2g44190	4	1
At2g30930	9	7
At2g30820	5	2
At2g31010	12	10
At2g44110	1	2
At2g37740	15	19
At2g37630	17	3
At2g30860	16	15
At2g38240	16	16
At2g38160	2	1
At2g23620	18	15
At2g23530	22	2
At2g32590	5	4
At1g27800	12	7
At2g41430	10	15
At2g41480	8	15
At2g38080	0	6
At2g38170	18	17
At2g40970	9	14
At2g41010	4	16
At2g38380	0	14
At2g34330	8	6
At2g38465	13	17
At2g38460	7	5
At2g39320	9	10
At2g39160	9	9
At2g39250	7	6
At2g34190	23	0
At2g34460	0	3
At2g34400	17	17
At2g39330	16	16
At2g39310	16	15
At2g39400	9	13
At2g39430	2	5
At2g39370	7	15
At2g18980	2	6
At2g18960	18	15
At2g45740	17	17
At2g45750	2	6
At2g45910	8	14
At2g34620	1	4
At2g44745	8	13
At2g44590	10	17
At2g44740	8	6
At2g29940	18	16
At2g26150	7	17
At2g22810	8	17
At2g22880	23	16
At2g22860	17	16
At2g03090	18	2
At2g02930	15	15
At2g46960	10	20
At2g46670	8	10
At2g46830	1	6
At2g46780	7	5
At2g03310	12	15
At2g19860	20	0
At2g19810	14	15
At2g19800	6	16
At2g19670	6	4
At2g29650	4	7
At2g29800	21	9
At2g25735	13	16
At2g25880	4	3
At2g25810	2	5
At2g35590	10	7
At2g35460	9	15
At2g14860	5	15
At2g46240	9	16
At1g13430	23	20
At2g23910	17	17
At2g23840	7	8
At2g23960	18	17
At2g16850	22	4
At2g16890	23	17
At2g47920	23	0
At2g47860	21	1
At2g47820	9	15
At2g07070	7	10
At2g07050	6	5
At2g07030	18	16
At2g35190	4	3
At2g31110	6	14
At2g31180	15	15
At2g47750	3	6
At2g22760	21	17
At2g38530	10	12
At2g38620	1	3
At2g41310	22	3
At2g32300	0	6
At2g01580	22	5
At2g32270	1	4
At2g32380	22	2
At2g01530	2	5
At2g27140	8	10
At2g29450	20	17
At2g29320	15	15
At2g29370	8	16
At2g29340	15	16
At2g27660	1	13
At2g27740	0	5
At2g29580	9	14
At2g28910	16	15
At2g28900	11	17
At2g38970	6	4
At2g38860	17	16
At2g12290	18	16
At2g39030	16	16
At2g02120	15	2
At2g28085	12	17
At2g44980	8	13
At2g37980	5	7
At2g37880	21	18
At2g38060	5	18
At2g07727	18	15
At2g07734	11	11
At2g07738	4	17
At2g07699	17	15
At2g37390	23	1
At2g37330	7	8
At2g24100	5	14
At2g24200	17	15
At2g24240	11	11
At2g37280	1	15
At2g18500	4	10
At2g19620	4	2
At2g18520	20	2
At2g18580	8	8
At2g18590	11	11
At2g15090	11	4
At2g25580	22	21
At2g25680	23	18
At2g42380	6	1
At2g01670	17	15
At2g42360	8	15
At2g35770	22	5
At2g35710	8	11
At2g14540	21	3
At2g35650	9	5
At2g18080	17	13
At2g35730	19	16
At2g48030	7	11
At2g48090	2	16
At2g01300	10	14
At2g24430	7	18
At2g32190	17	16
At2g13820	2	4
At2g27410	8	16
At2g27370	5	5
At2g27390	6	17
At2g20142	7	15
At2g20110	11	5
At2g19970	2	8
At2g05520	16	15
At2g06230	6	23
At2g06190	20	16
At2g06040	9	6
At2g15890	11	14
At2g46480	8	8
At2g15620	21	2
At2g37080	2	1
At2g46510	15	17
At2g46570	22	3
At2g20750	2	5
At2g21045	2	3
At2g20980	9	15
At2g20710	20	22
At2g20720	0	17
At2g16630	4	4
At2g16750	0	4
At2g20900	9	16
At2g16670	13	15
At2g13290	19	16
At2g16710	11	15
At2g22610	6	1
At2g18300	8	5
At2g18350	9	15
At2g18420	0	16
At2g18200	21	16
At2g18210	15	14
At2g14080	8	14
At2g28360	8	16
At2g01960	9	15
At2g43010	9	9
At2g43018	10	16
At2g07696	17	12
At2g07718	17	16
At2g07715	12	11
At1g23800	6	15
At1g23750	1	3
At1g23740	0	2
At1g23460	22	6
At1g23720	5	6
At1g31060	0	4
At1g31040	18	6
At1g30990	0	8
At1g23830	22	15
At1g62640	6	5
At1g62570	22	6
At1g62510	7	8
At1g62630	18	17
At1g31070	19	6
At1g30870	2	7
At1g30880	19	17
At1g03990	9	15
At1g04020	22	2
At1g03780	5	3
At1g03830	20	19
At1g55450	6	14
At1g55510	9	16
At1g52070	1	6
At1g52060	0	6
At1g24520	21	17
At1g24430	5	16
At1g26970	23	20
At1g27120	3	2
At1g76930	12	15
At1g76940	18	17
At1g60470	19	16
At1g60590	23	3
At1g60730	20	16
At1g60810	21	1
At1g60770	7	2
At2g17300	20	3
At1g23205	0	3
At1g23100	23	2
At1g23050	12	15
At1g61170	23	23
At1g24260	8	6
At1g24210	13	16
At1g24310	23	3
At1g24290	8	8
At1g03740	9	15
At1g03440	5	7
At1g03550	3	7
At1g08560	2	2
At1g22880	6	6
At1g22890	14	13
At1g22930	23	16
At1g61370	8	15
At1g70210	7	5
At1g70000	23	17
At1g70060	8	16
At1g65570	11	11
At1g09830	20	3
At1g09815	0	17
At1g08930	8	16
At2g17660	23	18
At1g04650	20	7
At1g04700	21	8
At1g04610	8	6
At1g05210	1	3
At1g05340	8	14
At1g05260	2	5
At1g05300	9	10
At1g05240	2	7
At1g05280	3	4
At1g55680	8	17
At1g55720	19	16
At1g55740	2	3
At1g10070	13	15
At1g10030	1	2
At1g10120	8	6
At1g09415	16	16
At1g09380	18	15
At1g09390	6	5
At1g77230	23	21
At1g77200	8	22
At1g10380	19	2
At1g27460	7	3
At1g27300	9	14
At1g27480	20	21
At1g61810	17	15
At1g61700	19	17
At1g61760	11	7
At2g25060	4	2
At2g25090	22	7
At2g25180	6	6
At1g12040	1	7
At1g11915	20	16
At1g11850	0	4
At1g70290	9	13
At1g61920	18	16
At1g04110	23	2
At1g04220	23	7
At1g78750	9	16
At1g62045	3	5
At1g61820	17	16
At1g22770	10	14
At1g22740	8	6
At1g22630	23	18
At1g54790	5	6
At1g65310	7	2
At1g79320	2	3
At1g79080	20	3
At1g79180	20	16
At2g31270	6	4
At2g13690	18	2
At1g79270	23	6
At1g79040	1	19
At2g28490	19	4
At2g28470	7	4
At2g27900	9	16
At2g27970	4	2
At2g22540	13	16
At2g22450	15	18
At2g03750	23	3
At2g03720	0	6
At2g21130	14	20
At2g21070	10	17
At2g22430	12	14
At2g22420	20	17
At2g42830	8	18
At2g42750	3	7
At2g36200	4	4
At2g36050	6	6
At2g35960	22	4
At2g35980	17	15
At2g35820	15	17
At2g35910	7	17
At2g36310	2	16
At2g36400	9	6
At2g21710	8	6
At2g21940	8	16
At2g36940	8	8
At2g21880	23	7
At2g21970	18	18
At2g22000	3	4
At2g36835	20	19
At2g36885	0	5
At2g40330	7	12
At2g40260	23	3
At2g40340	15	14
At2g24540	23	4
At2g24610	23	4
At2g21330	0	16
At2g21430	9	14
At2g21510	21	13
At2g21460	18	2
At2g21450	19	13
At2g21320	1	7
At1g60060	9	15
At1g26820	2	7
At1g26870	8	11
At2g04790	20	17
At2g04800	3	3
At1g04350	23	19
At1g04250	5	4
At1g04360	3	7
At2g25270	21	4
At2g04780	5	4
At2g04680	2	7
At2g16440	21	3
At2g16270	4	4
At2g01830	0	5
At2g16990	9	6
At2g15440	20	4
At2g21660	14	16
At2g21550	2	19
At2g24820	23	20
At2g07687	17	16
At2g42540	15	15
At2g04025	1	4
At2g31945	15	16
At2g31750	23	5
At2g28620	3	2
At2g28660	9	14
At2g28670	2	5
At2g22170	7	5
At2g22260	10	15
At2g28720	11	13
At2g28710	9	15
At2g04039	0	1
At2g04090	21	14
At2g04040	14	11
At2g04050	20	15
At2g40150	2	3
At2g40230	5	5
At2g40200	9	13
At2g20520	1	7
At2g20515	1	4
At2g20500	9	10
At1g32820	14	9
At2g05070	3	5
At2g04240	15	16
At2g47180	15	14
At2g36100	2	5
At2g36090	23	2
At2g14170	9	16
At2g38810	6	4
At2g31380	1	6
At2g16570	0	2
At2g16580	1	4
At1g30750	4	6
At1g30600	6	1
At1g30660	2	18
At1g10550	7	14
At1g05530	21	22
At1g03020	6	4
At1g54020	16	16
At1g54080	12	14
At1g54100	13	15
At1g54030	17	16
At1g54000	17	14
At1g78460	14	15
At1g78530	23	4
At1g03090	9	14
At1g03055	0	2
At2g16000	10	11
At2g27190	20	14
At2g18180	21	14
At2g18190	8	15
At2g05380	16	12
At1g24030	8	7
At1g23980	18	4
At1g23410	0	3
At1g54450	3	8
At1g54470	6	18
At1g23310	23	17
At1g75550	21	4
At1g54410	9	14
At1g16300	0	4
At1g79400	18	8
At1g59940	23	6
At1g59730	1	15
At1g59870	12	15
At1g79460	18	16
At1g64780	1	2
At1g64920	1	1
At1g20860	4	4
At1g14900	4	2
At1g13080	2	10
At1g20900	4	5
At1g20850	3	6
At1g13110	11	15
At1g10760	12	17
At1g10850	7	4
At1g13070	8	5
At1g10780	5	2
At1g16370	17	16
At1g28580	17	17
At1g28610	10	15
At1g28540	20	17
At1g16390	23	2
At1g43640	9	16
At1g16520	5	0
At1g16260	21	9
At1g16220	22	4
At1g76040	19	9
At1g62810	12	15
At1g14080	0	7
At1g13970	23	5
At1g14220	2	4
At1g14100	10	11
At1g62710	4	4
At1g62760	16	16
At1g06460	13	16
At1g14150	21	22
At1g13930	9	17
At1g15170	20	18
At1g15380	14	16
At1g15080	20	6
At1g15150	20	6
At1g15130	9	13
At1g15410	6	16
At1g15210	1	5
At1g34220	8	16
At1g31360	23	7
At1g31280	3	16
At1g34245	2	0
At1g17140	21	3
At1g17100	20	18
At1g17090	19	20
At1g17145	21	9
At1g11270	16	17
At1g21680	13	15
At1g21670	10	8
At1g21740	11	7
At1g50280	23	1
At1g06030	21	1
At1g11210	11	16
At1g11320	8	5
At1g47600	2	5
At1g49260	8	22
At1g72940	20	15
At1g72830	16	16
At1g73050	9	16
At2g48130	3	6
At1g64050	8	9
At2g48140	1	6
At1g70990	2	5
At1g70820	12	22
At1g27610	8	10
At1g70985	22	23
At1g68640	23	0
At1g48310	21	7
At1g68560	10	3
At1g53885	14	16
At1g74900	21	21
At1g74700	8	17
At1g74770	2	3
At1g74890	21	2
At1g53830	23	1
At1g77870	9	3
At1g78050	6	6
At1g74710	1	6
At1g74950	15	16
At1g78020	18	19
At1g52590	20	18
At1g52670	7	5
At1g52700	0	16
At1g52660	23	6
At1g02900	0	5
At1g52500	21	20
At1g52690	22	5
At1g59620	10	14
At1g02800	7	3
At1g02950	23	5
At1g02820	2	4
At1g02730	4	3
At1g02810	3	4
At1g56010	7	16
At1g56060	20	16
At1g59540	4	1
At1g59670	22	17
At1g80180	13	14
At1g80160	17	16
At1g80190	11	9
At1g35530	2	19
At1g35550	22	19
At1g64580	19	6
At1g64480	2	3
At1g33800	0	5
At1g37130	20	3
At1g64640	8	4
At1g65960	14	16
At1g64500	0	5
At1g64660	15	16
At1g64590	2	4
At1g64490	23	17
At1g22570	9	15
At1g22440	0	3
At1g22500	10	7
At1g22550	7	15
At1g80920	8	12
At1g80820	23	15
At1g80720	7	3
At1g50560	4	19
At1g11350	16	15
At1g11450	1	6
At1g50490	5	2
At1g50620	8	19
At1g16090	19	21
At1g11530	17	17
At1g08260	0	18
At1g30510	22	1
At1g30460	8	10
At1g76110	3	7
At1g76310	5	3
At1g15550	1	6
At1g08420	22	20
At1g47840	0	6
At1g76090	4	4
At1g76270	8	12
At1g32640	16	15
At1g50060	1	6
At1g47380	7	7
At1g47330	9	14
At1g18520	13	5
At1g18350	8	13
At1g18370	2	3
At1g01900	1	3
At1g27680	10	19
At1g49930	21	18
At1g33090	22	6
At1g49580	1	3
At1g33080	23	6
At1g01190	23	4
At1g01060	0	6
At1g01750	0	6
At1g63530	12	9
At1g71750	21	3
At1g71760	0	0
At1g71740	8	7
At1g71692	2	14
At1g14440	8	5
At1g14260	7	17
At1g14280	6	7
At1g07690	17	9
At1g07730	21	6
At1g21100	17	15
At1g21130	18	17
At1g08740	7	19
At1g07745	6	17
At1g18680	11	15
At1g07795	18	9
At1g18800	9	15
At1g05440	2	3
At1g53080	12	16
At1g41830	3	2
At1g79770	4	1
At1g44830	8	0
At1g48610	2	4
At1g48440	15	15
At1g48560	20	17
At1g48550	6	15
At1g26800	15	9
At1g20070	5	5
At1g33030	9	16
At1g12780	10	14
At1g12790	10	14
At1g12950	22	12
At1g12860	0	2
At1g04800	0	5
At1g34480	21	1
At1g34460	0	3
At1g34510	0	6
At1g04970	8	12
At1g19610	16	15
At1g75370	9	12
At1g75430	21	18
At1g63010	10	15
At1g62980	1	6
At1g62950	9	8
At1g07280	13	15
At1g07290	23	3
At1g07300	7	16
At1g07410	7	6
At1g07500	2	16
At1g07530	15	16
At1g01370	0	1
At1g01200	4	5
At1g17380	17	16
At1g17330	0	20
At1g01340	8	16
At1g01225	8	4
At1g26590	10	7
At1g53490	7	0
At1g06080	5	2
At1g06090	1	8
At1g05950	21	3
At1g44970	1	6
At1g02620	7	9
At1g02660	8	13
At1g02690	1	3
At1g29180	20	14
At1g21500	5	5
At1g43790	0	4
At1g43810	7	7
At1g21850	7	15
At1g29195	9	15
At1g06830	6	4
At1g43715	16	14
At1g78310	7	11
At1g78260	7	6
At1g78270	14	14
At1g78290	23	16
At1g49160	20	11
At1g49180	16	17
At1g48930	0	7
At1g49230	16	18
At1g78370	10	3
At1g15010	2	16
At1g15040	14	15
At1g14990	20	18
At1g17540	18	10
At1g48100	23	4
At1g48090	8	15
At1g32290	17	7
At1g17665	17	18
At1g19450	1	4
At1g19310	11	11
At1g19520	22	1
At1g19440	5	3
At1g19380	6	16
At1g32460	8	15
At1g08050	19	14
At1g62380	6	15
At1g08110	17	17
At1g53345	21	2
At1g53280	19	17
At1g55850	17	16
At1g53320	14	15
At2g43860	6	1
At2g43610	2	6
At2g41800	1	7
At2g43510	17	16
At2g43550	15	1
At2g43540	17	17
At2g43530	16	16
At2g47270	0	13
At1g51460	9	16
At2g41705	10	15
At2g41710	9	15
At2g41850	16	15
At1g51550	14	10
At1g11000	3	3
At1g11120	20	4
At1g72450	16	15
At1g69770	5	2
At1g69830	11	17
At1g69890	10	16
At1g74100	16	14
At1g74090	16	5
At1g73850	20	16
At1g73860	22	17
At1g73870	2	6
At1g70460	22	2
At1g69240	7	10
At1g69310	20	16
At1g80370	2	4
At1g63870	8	7
At1g63750	18	16
At1g63730	8	19
At1g74300	20	6
At1g74250	18	14
At1g63720	9	11
At1g63650	22	1
At1g63710	21	6
At1g74660	22	1
At1g74650	8	14
At1g70700	16	14
At1g70710	4	4
At1g70650	18	19
At1g79890	16	23
At1g52880	14	15
At1g66350	14	1
At1g66410	12	16
At1g66400	6	15
At1g66370	3	22
At1g66340	8	16
At1g66270	20	15
At1g33940	21	2
At1g63300	23	5
At1g73220	5	11
At1g63240	9	18
At1g73620	5	4
At1g73750	8	14
At1g68820	11	14
At1g30080	1	16
At1g30010	11	8
At1g67980	17	16
At1g67970	14	15
At1g68050	14	16
At1g76620	7	3
At1g76410	17	15
At1g76540	5	4
At1g76590	14	15
At1g53680	0	5
At1g53700	23	1
At1g71400	21	16
At1g71420	7	11
At1g34355	2	5
At1g72670	0	2
At1g60870	8	16
At1g72730	0	4
At1g76790	16	14
At1g68430	23	4
At1g72250	5	2
At1g52190	9	4
At1g69570	5	7
At1g69580	21	6
At1g66250	0	2
At1g49870	1	2
At1g49860	2	4
At1g72260	16	17
At1g72230	3	2
At1g64270	10	12
At1g64330	19	0
At1g29430	2	2
At1g29395	10	8
At1g29460	4	4
At1g64360	15	12
At1g71030	8	8
At1g71020	7	6
At1g77500	3	9
At1g77640	6	14
At1g77680	6	7
At1g63100	1	2
At1g77700	2	6
At1g52340	1	5
At1g55265	6	16
At1g55290	20	14
At1g56510	22	16
At1g42970	23	18
At1g43020	23	6
At1g52410	16	17
At1g28050	15	17
At1g20440	9	7
At1g35370	5	19
At1g20620	14	14
At1g20630	8	15
At1g20450	9	5
At1g12480	23	8
At1g15820	3	5
At1g15720	6	19
At1g18980	2	4
At1g19050	19	3
At1g44000	0	0
At1g02400	8	4
At1g02370	14	7
At1g02310	16	9
At1g02340	12	15
At1g02305	17	14
At1g06420	22	0
At1g06350	19	4
At3g16450	15	14
At3g16470	16	16
At1g69160	5	5
At1g69080	2	2
At1g69050	2	22
At3g05140	19	5
At3g03700	22	6
At3g03840	6	2
At3g16440	1	6
At3g05120	17	16
At3g11490	22	3
At3g01190	1	5
At3g01060	1	7
At3g01220	23	5
At3g07730	16	14
At3g07650	17	18
At3g07800	1	16
At3g09010	10	15
At3g09160	10	18
At3g09060	21	6
At3g01730	23	6
At3g01550	1	5
At3g01520	11	16
At3g01750	9	12
At3g01660	19	19
At3g10300	12	15
At3g02150	6	14
At3g02260	20	16
At3g05570	23	18
At3g05040	9	8
At3g07320	7	3
At3g09390	15	16
At3g02000	3	6
At3g01800	8	2
At3g01970	16	16
At3g01440	20	21
At3g01430	19	18
At3g10660	22	5
At3g10020	9	10
At3g10450	16	15
At3g10525	23	18
At3g06370	8	22
At3g06380	17	17
At3g06390	1	5
At3g05640	10	6
At3g05730	9	13
At3g05620	8	7
At3g10030	22	20
At3g03130	1	3
At3g02120	5	3
At3g02070	8	15
At3g07274	12	13
At3g04000	18	14
At3g04070	9	15
At3g04630	5	3
At3g10870	9	4
At3g10710	1	5
At3g10720	7	6
At3g05890	0	4
At3g05920	1	5
At3g05800	9	2
At3g05900	6	6
At3g09600	0	7
At3g09600	0	6
At3g09710	9	10
At3g08600	6	4
At3g07900	1	5
At3g08030	8	5
At3g02820	1	5
At3g02870	23	16
At3g02875	17	15
At3g02910	2	22
At3g02840	8	15
At3g04150	10	8
At3g04220	1	21
At3g05980	8	5
At3g06910	9	8
At3g07000	9	10
At3g06990	9	17
At3g06840	4	2
At3g06770	7	4
At3g06490	18	16
At3g06500	14	15
At3g02380	1	7
At3g02640	2	2
At3g02610	21	16
At3g06030	4	3
At3g17360	2	1
At3g17340	19	6
At3g16720	15	15
At3g16640	17	17
At3g17280	19	7
At3g17630	10	13
At3g15540	9	4
At3g15357	2	4
At3g15400	8	0
At3g15510	10	15
At3g17680	3	3
At3g14230	7	17
At3g14280	3	15
At3g17609	0	9
At3g16120	8	15
At3g16150	20	16
At3g16130	6	20
At3g22750	4	16
At3g22740	15	15
At3g22840	6	16
At3g26910	10	11
At3g15780	17	15
At3g26782	14	9
At3g15850	2	4
At3g27690	4	7
At3g15840	11	16
At3g17970	19	10
At3g14060	2	14
At3g14020	11	16
At3g21550	1	6
At3g21680	1	5
At3g17930	19	17
At3g17840	23	3
At3g18050	10	4
At3g18070	8	14
At3g18200	4	4
At3g24503	13	16
At3g24520	22	2
At3g14530	0	4
At3g14640	12	17
At3g23550	15	15
At3g23670	3	4
At3g14560	1	14
At3g14740	0	3
At3g14580	16	6
At3g25930	2	4
At3g25990	9	15
At3g25980	4	4
At3g21180	22	5
At3g19480	0	4
At3g19350	8	15
At3g19300	23	1
At3g19430	6	6
At3g19920	6	18
At3g20810	16	18
At3g20770	10	15
At3g19850	9	6
At3g25570	22	23
At3g25560	23	5
At3g21760	0	23
At3g23190	2	5
At3g23260	23	17
At3g28420	21	2
At3g17020	11	14
At3g17160	20	2
At3g26740	11	14
At3g25190	3	3
At3g27070	23	15
At3g27060	1	16
At3g18670	22	3
At3g27050	23	3
At3g27120	22	20
At3g27330	2	2
At3g18500	10	17
At3g18440	9	14
At3g18400	6	15
At3g27350	22	6
At3g12710	7	3
At3g20470	18	6
At3g20460	20	6
At3g20260	3	4
At3g16857	15	7
At3g25790	1	3
At3g25730	22	16
At3g25710	0	2
At3g26200	8	15
At3g26125	16	11
At3g26230	15	14
At3g26220	15	15
At3g26580	12	15
At3g13880	10	8
At3g13840	5	21
At3g24750	6	4
At3g06210	15	8
At3g30160	22	16
At3g04700	9	8
At3g01880	5	17
At3g01330	23	5
At3g16330	7	14
At1g35250	1	0
At1g29440	4	4
At1g73300	22	7
At1g32375	10	8
At1g63580	1	3
At1g49620	0	1
At1g75470	8	15
At1g22910	8	4
At1g23550	19	17
At2g20875	0	19
At2g29860	14	5
At2g23050	1	5
At1g34904	9	10
At2g07671	17	16
At2g07711	18	15
At2g07798	16	17
At2g07826	16	17
At2g07812	18	12
At3g15550	6	3
At3g29680	7	19
At3g22060	9	14
At3g24240	4	6
At3g14930	4	3
At3g14940	2	3
At3g14990	18	15
At3g16530	16	16
At3g23730	7	3
At3g13210	18	16
At3g23510	1	4
At3g12890	8	15
At3g12870	4	2
At3g20150	4	2
At3g30820	2	15
At3g15240	3	3
At3g18280	3	15
At3g15353	17	17
At3g14210	7	18
At3g14190	5	3
At3g14100	15	16
At3g25820	1	3
At3g28630	8	8
At3g21100	9	18
At3g21080	16	16
At3g13420	8	6
At3g29630	23	3
At3g22570	23	15
At3g29635	6	12
At3g23870	20	11
At3g26330	22	3
At3g23890	3	3
At3g22880	5	2
At3g22120	12	16
At3g22160	21	16
At3g13730	7	17
At3g13790	22	16
At3g25670	20	5
At3g27170	0	5
At3g30396	8	2
At3g29320	10	17
At3g29330	7	16
At3g52190	1	16
At3g52360	23	4
At3g52370	22	4
At3g13590	9	10
At3g32270	15	7
At3g28320	9	13
At3g19970	4	15
At3g22250	6	13
At3g14850	4	14
At1g36770	20	17
At3g28740	17	4
At3g28850	19	14
At3g14800	7	11
At1g66100	4	6
At1g66020	0	0
At1g75150	7	0
At1g31600	10	10
At3g10930	19	16
At3g11150	19	15
At3g10985	16	16
At1g66620	0	2
At3g06130	7	4
At1g66770	18	22
At1g66810	0	2
At1g54970	0	7
At1g72060	11	12
At1g69523	1	23
At1g69526	22	5
At1g69450	8	13
At3g12230	2	2
At3g12540	23	7
At3g12110	2	3
At3g12320	5	8
At1g56190	22	2
At1g56220	14	15
At1g50950	10	17
At1g30160	7	11
At1g48800	3	3
At1g30135	9	16
At3g08510	8	16
At1g48640	20	0
At1g48660	22	9
At1g48670	1	5
At1g13600	5	8
At1g18250	4	3
At1g18180	2	3
At1g13700	7	14
At1g13670	6	3
At1g20700	4	2
At1g18060	1	4
At1g18100	1	6
At1g13730	0	4
At1g06980	7	6
At1g07040	10	15
At1g07050	16	19
At1g07180	1	7
At1g07260	22	5
At1g07270	7	4
At1g58330	1	7
At1g19150	1	2
At1g34065	21	3
At1g33970	9	13
At1g22270	8	3
At1g22290	8	14
At1g22330	6	4
At1g22160	17	17
At1g22030	23	2
At1g22080	9	5
At1g12730	18	17
At1g12680	8	16
At1g12740	1	4
At1g12750	9	3
At1g12710	17	17
At1g22170	5	5
At1g20340	22	20
At1g20310	8	15
At1g67070	19	15
At2g40620	6	5
At2g40480	0	1
At2g30340	5	4
At2g30360	23	16
At2g30300	11	16
At2g40610	7	5
At2g40580	9	15
At1g19930	2	17
At2g33480	19	19
At2g33560	7	4
At1g19670	17	16
At1g19860	8	6
At1g31950	1	4
At1g25400	18	16
At4g00230	20	5
At4g00400	7	4
At4g00400	5	6
At4g00940	21	14
At4g00880	5	17
At4g00680	1	6
At4g00780	10	8
At4g01130	11	0
At4g01730	6	1
At4g01590	20	21
At4g01410	8	15
At4g01440	22	5
At4g01680	6	8
At4g01575	18	5
At4g02090	2	5
At4g02340	9	15
At4g02270	2	6
At4g02390	1	16
At4g03050	15	3
At4g03010	21	2
At4g02800	4	2
At4g02700	8	5
At4g03330	20	6
At4g03320	23	15
At4g03190	8	6
At4g03100	4	3
At4g03700	21	7
At4g03610	1	7
At4g03510	9	10
At4g03500	9	0
At4g04460	6	4
At4g04480	7	13
At4g04450	23	0
At4g04330	12	17
At4g04630	8	5
At4g05300	7	9
At4g05200	0	3
At4g05190	5	2
At4g05140	15	15
At4g05520	2	3
At4g08210	23	21
At4g08410	5	7
At4g08830	17	7
At4g08780	19	16
At4g08740	9	13
At4g09350	23	20
At4g09020	12	16
At4g08870	21	16
At4g09430	7	15
At4g09560	8	16
At4g10070	9	14
At4g09760	9	15
At4g10390	13	15
At4g11080	4	3
At4g10800	20	5
At4g11310	22	3
At4g11650	17	16
At4g11780	20	2
At4g11610	3	6
At4g11920	16	17
At4g12130	20	17
At4g11950	19	7
At4g12310	20	17
At4g12620	22	5
At4g12570	10	15
At4g12500	14	16
At4g12470	8	11
At4g12420	6	4
At4g13060	5	19
At4g12990	13	8
At4g12730	6	3
At4g12830	21	20
At4g13250	12	16
At4g13195	17	16
At4g13220	20	19
At4g13120	12	1
At4g12980	4	3
At4g13420	2	2
At4g13580	3	5
At4g17895	9	9
At4g17905	16	10
At4g13830	8	11
At4g18330	19	5
At4g18100	20	18
At4g18170	10	12
At4g18510	5	6
At4g18750	20	17
At4g18670	8	5
At4g18640	4	6
At4g18425	20	6
At4g19095	9	15
At4g18970	4	2
At4g19030	1	5
At4g18950	6	15
At4g19390	16	17
At4g19350	8	14
At4g19130	0	16
At4g19170	8	8
At4g19900	18	21
At4g19830	4	5
At4g19680	0	7
At4g20130	19	6
At4g20460	3	5
At4g20430	7	4
At4g20870	6	5
At4g20930	7	15
At4g21590	23	3
At4g21903	17	17
At4g21780	2	2
At4g22010	5	4
At4g22212	16	16
At4g22320	20	5
At4g22080	22	7
At4g22260	18	17
At4g22690	13	15
At4g22570	0	4
At4g22610	16	15
At4g22560	19	5
At4g22510	8	16
At4g22940	20	23
At4g23040	6	8
At4g23270	8	15
At4g23250	7	8
At4g23200	8	17
At4g23750	1	5
At4g23800	4	2
At4g24130	1	5
At4g24040	8	16
At4g24030	10	14
At4g23870	16	7
At4g24340	18	16
At4g24370	8	15
At4g24860	9	17
At4g24790	21	3
At4g25260	8	6
At4g25220	2	5
At4g25090	0	6
At4g25010	22	6
At4g25470	8	8
At4g25300	22	15
At4g25820	1	5
At4g25810	16	15
At4g25970	12	15
At4g25940	13	15
At4g25835	17	5
At4g25800	8	12
At4g25790	23	6
At4g26140	9	6
At4g26010	1	5
At4g26090	9	14
At4g26220	1	4
At4g26590	16	8
At4g26660	3	1
At4g26600	19	2
At4g26320	1	5
At4g26760	10	17
At4g26790	23	2
At4g27030	0	5
At2g16030	7	8
At4g26650	3	4
At4g26690	7	8
At4g27260	7	16
At4g27250	10	10
At4g27130	18	16
At4g27070	12	16
At4g27510	8	18
At4g27480	20	15
At4g27470	9	12
At4g27700	2	3
At4g27900	19	18
At4g27860	17	13
At4g28190	5	4
At4g28300	9	13
At4g28270	14	16
At4g28160	6	17
At4g28460	21	15
At4g28650	3	5
At4g28620	19	18
At4g28560	20	11
At4g29010	15	15
At4g29030	1	1
At4g28900	17	16
At4g29170	23	18
At4g29340	1	3
At4g29250	9	7
At4g29440	9	14
At4g30170	1	5
At4g30270	13	13
At4g30110	8	8
At4g30090	16	7
At4g29780	9	15
At4g30280	6	16
At4g30560	19	8
At4g30420	3	5
At4g30320	0	6
At4g30670	2	4
At4g30610	2	3
At4g31310	21	19
At4g31400	22	1
At4g31390	21	16
At4g31910	0	5
At4g31840	0	4
At4g32350	8	6
At4g32050	21	19
At4g31875	2	15
At4g32630	9	16
At4g33020	14	14
At4g32970	20	19
At4g32890	9	6
At4g32830	4	3
At4g32870	1	16
At4g32690	5	7
At4g32650	1	16
At4g32590	1	1
At4g33010	23	18
At4g33330	21	2
At4g33400	5	3
At4g33730	2	5
At4g33260	2	2
At4g33440	21	2
At4g33980	16	18
At4g33666	2	6
At4g33720	2	16
At4g33800	18	23
At4g33905	10	9
At4g34320	0	4
At4g34220	9	4
At4g34760	5	3
At4g34610	0	4
At4g34600	5	8
At4g34580	23	7
At4g34920	17	15
At4g34990	19	15
At4g35250	4	7
At4g35380	0	12
At4g35350	4	5
At4g35180	9	9
At4g35150	21	3
At4g35090	2	5
At4g35060	4	5
At4g35770	8	13
At4g35740	3	15
At4g35730	3	2
At4g35700	7	22
At4g35620	5	4
At4g35590	0	21
At4g35480	11	11
At4g35470	9	7
At4g36040	10	13
At4g36030	7	10
At4g35930	7	18
At4g35900	10	15
At4g36110	6	15
At4g37400	0	8
At4g37330	8	7
At4g37410	21	3
At4g37670	19	16
At4g37490	3	16
At4g37450	7	3
At4g37560	20	17
At4g37800	5	21
At4g38190	23	5
At4g38060	20	16
At4g38000	8	6
At4g37970	2	5
At4g37900	20	9
At4g37750	23	0
At4g37930	2	17
At2g45250	19	17
At4g38540	17	16
At4g38390	7	7
At4g37990	16	16
At4g37980	17	19
At4g38840	1	6
At4g38870	0	2
At4g38860	3	3
At4g38780	9	16
At4g38580	12	16
At4g38690	8	6
At4g39090	11	15
At4g39650	19	18
At4g39640	8	13
At4g39450	19	18
At4g39630	1	2
At4g40010	23	7
At4g39790	2	6
At4g39770	7	4
At4g39660	8	13
At3g42090	22	19
At4g40090	2	5
At4g39980	10	16
At4g39950	15	16
At4g39955	6	15
At4g39860	3	2
At3g42960	8	9
At3g43310	22	23
At3g43110	1	15
At3g43960	3	5
At3g44050	0	3
At3g44140	19	8
At3g44980	9	17
At3g44950	16	7
At3g45330	6	6
At3g45680	9	6
At3g45260	8	7
At3g45970	7	16
At3g45930	22	2
At3g45920	1	16
At3g45730	2	16
At3g45710	0	4
At3g45700	15	7
At3g46900	2	3
At3g46880	18	6
At3g46810	16	10
At3g46730	11	16
At3g46710	13	1
At3g46530	18	16
At3g46970	12	17
At3g47160	11	15
At3g47110	9	6
At1g23930	9	11
At3g47500	4	7
At3g47510	5	15
At3g47340	9	16
At3g47430	20	17
At3g47890	19	17
At3g47860	13	19
At3g47800	13	15
At3g47570	17	15
At3g48420	1	23
At3g48480	0	15
At3g48250	8	16
At3g48170	21	15
At3g48940	7	1
At3g48530	10	15
At3g48580	15	16
At3g48700	3	6
At3g48690	20	16
At3g49340	9	9
At3g48970	5	2
At3g49080	21	2
At3g49070	6	6
At3g48960	8	6
At3g49680	18	3
At3g49670	9	5
At3g49750	22	4
At3g49960	1	6
At3g49780	16	15
At3g50160	7	9
At3g50140	6	7
At3g50300	0	6
At3g50280	18	16
At3g50650	18	16
At3g50640	1	5
At3g50500	10	17
At3g51290	8	3
At3g51280	3	3
At3g50910	19	16
At3g50890	10	2
At3g51400	8	15
At3g51540	7	14
At3g51470	8	5
At3g51410	8	10
At3g50970	1	7
At3g52110	2	4
At3g51970	18	14
At3g51740	2	2
At3g51720	0	2
At3g51440	2	14
At3g52120	8	17
At3g52070	10	8
At3g52640	13	16
At3g52900	5	4
At3g52720	3	2
At3g53320	8	3
At3g53310	13	16
At3g53220	9	16
At3g53260	0	16
At3g53130	19	20
At3g53100	5	3
At3g53420	5	10
At3g53650	21	1
At3g53510	3	8
At3g53440	20	18
At3g54400	6	1
At3g54320	5	2
At3g54500	3	7
At3g54770	1	6
At3g54560	3	2
At3g54590	3	8
At3g54580	7	8
At3g55150	2	4
At3g55120	23	17
At3g54890	5	4
At3g54990	20	16
At3g55600	22	22
At3g55360	8	5
At3g55420	7	2
At3g55970	16	16
At3g56270	18	14
At3g56300	20	5
At3g56290	1	3
At3g56410	12	15
At3g57060	5	1
At3g57030	0	3
At3g56980	1	1
At3g57020	0	6
At3g57770	19	18
At3g57520	16	16
At3g57820	18	6
At3g57680	7	16
At3g58620	7	3
At3g58120	6	4
At3g58670	10	9
At3g58680	14	16
At3g58810	2	2
At3g58650	0	1
At3g59220	0	6
At3g59110	8	7
At3g59480	8	15
At3g59550	6	23
At3g59650	4	2
At3g59340	8	12
At3g59940	10	13
At3g59980	1	0
At3g60010	10	0
At3g60110	18	17
At3g60330	0	8
At3g60900	0	4
At3g60910	7	1
At3g61380	3	5
At3g61300	22	1
At3g61210	7	6
At3g61190	18	15
At3g61550	12	5
At3g61220	23	18
At3g62020	2	7
At3g62160	3	4
At3g62150	9	15
At3g62100	9	4
At3g62700	15	16
At3g62680	1	6
At3g62660	8	5
At3g62410	19	17
At3g62510	21	13
At3g62470	19	0
At3g63010	20	16
At3g62690	20	17
At3g63200	1	3
At3g63160	15	17
At3g63110	23	4
At3g63480	20	21
At5g01015	1	5
At5g01240	17	7
At5g01040	0	13
At5g01370	0	3
At5g01410	21	18
At5g01890	22	3
At5g01750	9	8
At5g01740	2	1
At5g01910	4	3
At5g01870	2	7
At5g01850	19	15
At5g01840	20	19
At5g02440	22	2
At5g02330	23	4
At5g02240	16	17
At5g02160	8	7
At5g02180	4	16
At5g02170	16	15
At5g02760	8	22
At5g02540	8	1
At5g02630	17	15
At5g02490	20	20
At5g03050	9	16
At5g02810	9	10
At5g02990	18	7
At5g03230	10	12
At5g03240	18	6
At5g03555	1	5
At5g03670	3	15
At5g03560	19	14
At5g04050	19	6
At5g03840	19	4
At5g03870	22	3
At5g05190	8	13
At5g04960	0	6
At5g05340	16	16
At5g05270	0	22
At5g05600	16	16
At5g05510	1	3
At5g05500	0	7
At5g05430	12	15
At5g05750	10	14
At5g05890	7	5
At5g05790	3	6
At5g06330	23	4
At5g06250	9	22
At5g06200	6	4
At5g06265	21	4
At5g06800	4	6
At5g06740	4	16
At5g06640	3	7
At5g06630	5	7
At5g06570	0	16
At5g06870	13	14
At5g06980	6	8
At5g07080	1	7
At5g07110	7	5
At5g07010	10	15
At5g07040	6	4
At5g06850	20	3
At5g07450	1	5
At5g07400	20	8
At5g07700	11	21
At5g07580	9	16
At5g07990	0	17
At5g08510	11	9
At5g10300	16	15
At5g10210	16	2
At5g10170	3	5
At5g10130	0	5
At5g10100	2	22
At5g10620	0	2
At5g10770	6	8
At5g10470	22	18
At5g11260	23	1
At5g11230	22	5
At5g10980	21	17
At5g11370	10	10
At5g11870	6	23
At5g11670	12	16
At5g12050	8	3
At5g12200	5	15
At5g12100	20	13
At5g13360	19	16
At5g13220	16	16
At5g13230	17	9
At5g13030	19	17
At5g12990	9	8
At5g12970	0	4
At5g13770	23	4
At5g13630	2	6
At5g13840	9	6
At5g14150	5	5
At5g13930	0	18
At5g14020	22	5
At5g14180	15	15
At5g14550	11	16
At5g15280	10	8
At5g15180	23	5
At5g15140	9	16
At5g14690	5	4
At5g16400	2	4
At5g15350	6	4
At5g16640	17	6
At5g16590	8	5
At5g17300	0	6
At5g17340	6	6
At5g17330	2	5
At5g17820	2	8
At5g17800	6	3
At5g18270	2	16
At5g18040	20	17
At5g18550	6	13
At5g18540	11	16
At5g18490	7	15
At5g18850	17	17
At5g18820	14	20
At5g22300	8	16
At5g22390	6	3
At5g19140	8	13
At5g19260	22	4
At5g22870	8	7
At5g22750	22	2
At5g22940	2	4
At5g22890	0	2
At5g23020	16	14
At5g23240	16	17
At5g23220	2	4
At5g23420	21	2
At5g23350	8	11
At5g23690	18	21
At5g23860	8	5
At5g23820	16	15
At5g23840	16	16
At5g23940	2	0
At5g23830	18	15
At5g23760	21	15
At5g23920	20	18
At5g23770	20	7
At5g23730	0	6
At5g23530	23	23
At5g24290	18	16
At5g24330	4	3
At5g24240	8	15
At5g24160	15	15
At5g24130	7	6
At5g24070	6	8
At5g24030	3	16
At5g23970	3	17
At5g24600	1	17
At5g24560	7	16
At5g24470	9	14
At5g24410	0	3
At5g35480	18	15
At5g35735	11	16
At5g35740	0	3
At5g35770	6	8
At5g36670	10	16
At5g35970	4	5
At5g35940	20	16
At5g36710	5	3
At5g36700	23	18
At5g37010	2	3
At5g37530	23	22
At5g37520	17	6
At5g37440	9	8
At5g37790	21	3
At5g37780	11	15
At5g37670	20	16
At5g38240	13	16
At5g38820	6	20
At5g38520	23	1
At5g38510	17	17
At5g38850	17	16
At5g39100	18	16
At5g39050	12	12
At5g38970	21	22
At5g39210	17	18
At5g39320	4	4
At5g39710	21	19
At5g39370	6	5
At5g40030	7	4
At5g40020	0	9
At5g39850	16	15
At5g39840	20	23
At5g39785	20	17
At5g39750	5	3
At5g40390	22	5
At5g40210	7	15
At5g40140	19	3
At5g40060	21	17
At5g39860	7	6
At5g40450	10	14
At5g40730	2	5
At5g40510	2	5
At5g40420	10	4
At5g40780	2	16
At5g41080	4	16
At5g40980	5	5
At5g40840	4	13
At5g41330	17	9
At5g41800	8	12
At5g41740	0	14
At5g41650	7	15
At5g42010	14	15
At5g42340	20	12
At5g42180	3	5
At5g42600	16	8
At5g42590	17	7
At5g42500	1	5
At5g42900	16	17
At5g42880	22	7
At5g42870	9	14
At5g42860	0	3
At5g43390	0	22
At5g43350	4	15
At5g43440	10	14
At5g43822	1	19
At5g43990	8	6
At5g44020	7	5
At5g44030	0	5
At5g44110	2	4
At5g44560	1	3
At5g44530	1	14
At5g44510	20	5
At5g44380	1	15
At5g44190	6	6
At5g44920	22	17
At5g44900	1	2
At5g44610	2	8
At5g45250	16	15
At5g45340	5	9
At5g45700	4	2
At5g45680	22	3
At5g45590	20	23
At5g45920	1	4
At5g45840	22	7
At5g45670	6	3
At5g46410	20	16
At5g46400	8	14
At5g46350	8	16
At5g46240	11	13
At5g46110	7	11
At5g46140	7	16
At5g46460	9	8
At5g46450	17	16
At5g46760	18	15
At5g46730	20	7
At5g46520	21	16
At5g47060	4	23
At5g47500	3	2
At5g47220	17	16
At5g47240	13	16
At5g47350	22	19
At5g47800	10	6
At5g47740	0	16
At5g47710	7	4
At5g47635	2	8
At5g47610	6	10
At5g48250	15	19
At5g48020	2	16
At5g47960	10	16
At5g47950	22	10
At5g48560	2	6
At5g48450	22	3
At5g48430	5	15
At5g48310	4	3
At5g48540	3	5
At5g48490	3	6
At5g48900	7	3
At5g48720	2	16
At5g48460	7	1
At5g49270	0	6
At5g49070	7	22
At5g49050	22	7
At5g48960	12	17
At5g49360	10	14
At5g49520	9	14
At5g49410	9	15
At5g49800	8	4
At5g49750	8	16
At5g49690	18	8
At5g50280	20	0
At5g50100	0	16
At5g50740	22	2
At5g50520	20	17
At5g50335	10	17
At5g50940	21	10
At5g51030	18	8
At5g51160	7	4
At5g51310	23	4
At5g51440	7	16
At5g51560	6	2
At5g51600	4	2
At5g51570	16	16
At5g51460	0	2
At5g52010	20	3
At5g51720	1	3
At5g51810	0	2
At5g52310	13	8
At5g52450	18	17
At5g52630	18	15
At5g52570	1	6
At5g53030	22	18
At5g53500	23	3
At5g53360	17	17
At5g53250	0	5
At5g53220	21	17
At5g53210	9	6
At5g53740	8	15
At5g53710	23	20
At5g53980	5	2
At5g53970	1	16
At5g54200	22	4
At5g54370	1	5
At5g54490	5	14
At5g54260	9	7
At5g54270	3	4
At5g54960	17	18
At5g54690	20	6
At5g54590	23	8
At5g55250	23	3
At5g55180	4	4
At5g55490	2	15
At5g55600	8	14
At5g55530	15	17
At5g55520	2	3
At5g55830	23	3
At5g55820	8	7
At5g56110	7	8
At5g55930	8	13
At5g55700	9	17
At5g55620	1	2
At5g56380	20	16
At5g56190	7	13
At5g56200	8	8
At5g56180	8	12
At5g56320	5	7
At5g56880	8	16
At5g56790	20	15
At5g56540	2	5
At5g56580	4	3
At5g57070	21	2
At5g57060	20	17
At5g57560	8	16
At5g57660	7	7
At5g57540	0	7
At5g57510	16	16
At5g57340	10	14
At5g57920	23	16
At5g57760	1	21
At5g57530	1	6
At5g57620	7	8
At5g57550	10	13
At5g57900	17	16
At5g58300	8	5
At5g58070	7	15
At5g58120	21	17
At5g58575	13	14
At5g58350	14	15
At5g58260	21	21
At5g58620	7	16
[truncated: 260 more rows]

## Sheet: Table S6
	Rhythmicity (Y/N)		Phase			Mean Expression of fit		Amplitude of fit
	Red WT	Red fhy3	Red WT	Red fhy3	Phase Shift	Red WT	Red fhy3	Red WT	Red fhy3	D Amplitude
LHY	Y	Y	0	6	6	844.387	227.115	844.387	169.903	0.201214
CCA1	Y	Y	1	6	5	379.85	155.493	379.85	102.237	0.269151
RVE8	Y	Y	0	7	7	74.7724	25.521	74.7724	22.44	0.300111
PRR9	Y	Y	8	10	2	61.0278	57.0582	47.5222	48.2035	1.01434
PRR7	Y	Y	9	10	1	310.976	266.455	259.531	164.226	0.632779
PRR5	Y	Y	9	14	5	245.837	291.832	67.5692	217.008	3.21164
TOC1 (PRR1)	Y	Y	16	17	1	403.488	454.724	337.122	299.477	0.888334
ELF3	Y	N	16	N/A	N/A	732.29	603.711	192.78	N/A	N/A
LUX	Y	N	16	N/A	N/A	201.929	266.564	142.291	N/A	N/A
ELF4	Y	Y	17	16	-1	182.709	170.022	176.091	257.236	1.46081
